# Supplementary material for: Livestock microbial landscape patterns: Retail poultry microbiomes significantly vary by region and season
Source: Food Microbiol. 2022 Feb;101:None. doi: 10.1016/j.fm.2021.103878 (PMC8494115; doi:10.1016/j.fm.2021.103878)
Supplement: Multimedia component 2 [file mmc2.xlsx]

## Sheet: indval_seasson
ASVn	otuID	group	indval	pvalue	fdr	freq	counts.sum	counts.mean	Taxon
ASV5	006648daa3c87cd38974a8dd20cf019f	summer	0.171053	0.001	0.0119792	26	572.623	1.8961	k__Bacteria; p__Bacteroidetes; c__Bacteroidia; o__Bacteroidales; f__; g__; s__
ASV9	00e938c3542d0fbdb26cbf9249f6bfbb	summer	0.111842	0.001	0.0119792	17	442.191	1.46421	k__Bacteria; p__Bacteroidetes; c__Bacteroidia; o__Bacteroidales; f__Porphyromonadaceae; g__Parabacteroides; s__
ASV25	0200bb0e1a9d6bdd08ae20215e5abafb	summer	0.0855263	0.001	0.0119792	13	984.217	3.259	k__Bacteria; p__Proteobacteria; c__Gammaproteobacteria; o__Alteromonadales; f__[Chromatiaceae]
ASV51	0471172e9a5bc143e27075bd05170df9	summer	0.165647	0.001	0.0119792	34	365.067	1.20883	k__Bacteria; p__Firmicutes; c__Clostridia; o__Clostridiales; f__Ruminococcaceae; g__; s__
ASV60	056f85580eadfb4c92e3609c90743812	summer	0.414474	0.001	0.0119792	63	8797.72	29.1315	k__Bacteria; p__Bacteroidetes; c__Bacteroidia; o__Bacteroidales; f__Rikenellaceae; g__; s__
ASV61	05703f875ae0ba6a98998eb81c576d67	summer	0.0921053	0.001	0.0119792	14	303.233	1.00408	k__Bacteria; p__Proteobacteria; c__Betaproteobacteria; o__Burkholderiales; f__Comamonadaceae; g__; s__
ASV64	0591feee954dd82a599dda22d5030100	summer	0.562831	0.001	0.0119792	167	10892.9	36.0693	k__Bacteria; p__Firmicutes; c__Clostridia; o__Clostridiales; f__Ruminococcaceae; g__Oscillospira; s__
ASV73	06ac270b93663c0f0824e14a75c0fc2f	summer	0.202795	0.001	0.0119792	52	788.913	2.61229	k__Bacteria; p__Firmicutes; c__Clostridia; o__Clostridiales; f__; g__; s__
ASV109	095a045f7430b44e5578d40674e33a9a	summer	0.327123	0.001	0.0119792	90	10363.5	34.3162	k__Bacteria; p__Proteobacteria; c__Gammaproteobacteria; o__Pasteurellales; f__Pasteurellaceae; g__Actinobacillus; s__
ASV112	097d15cf708eea72001aa4976f0935c6	summer	0.242846	0.001	0.0119792	45	523.506	1.73346	k__Bacteria; p__Firmicutes; c__Clostridia; o__Clostridiales; f__Ruminococcaceae; g__; s__
ASV119	09dc762029cac2b7d720095b1f456ae2	summer	0.442775	0.001	0.0119792	168	26025.6	86.1776	k__Bacteria; p__Firmicutes; c__Bacilli; o__Lactobacillales; f__Streptococcaceae; g__Streptococcus; s__
ASV122	0a01197ca3fc7fa04dd28fc490dbafb1	summer	0.483447	0.001	0.0119792	131	4941.64	16.3631	k__Bacteria; p__Proteobacteria; c__Betaproteobacteria; o__Rhodocyclales; f__Rhodocyclaceae; g__Hydrogenophilus; s__
ASV123	0a066c531b4189ee52a8fc2b83ec8e6e	summer	0.0789474	0.001	0.0119792	12	77.9062	0.257968	k__Bacteria; p__Firmicutes; c__Clostridia; o__Clostridiales; f__Ruminococcaceae; g__; s__
ASV136	0b06c991e32241b1c1599be1c91aa5bf	summer	0.144737	0.001	0.0119792	22	397.426	1.31598	k__Bacteria; p__Firmicutes; c__Clostridia; o__Clostridiales; f__; g__; s__
ASV144	0b4ded03b3a128b31f08fbf88f13129d	summer	0.131579	0.001	0.0119792	20	342.542	1.13424	k__Bacteria; p__Proteobacteria; c__Alphaproteobacteria; o__RF32; f__; g__; s__
ASV156	0bcf348af3bd99ca00e8021df29efe0e	summer	0.212339	0.001	0.0119792	57	1231.63	4.07826	k__Bacteria; p__Firmicutes; c__Clostridia; o__Clostridiales; f__; g__; s__
ASV166	0d1cf5069c3e7976904c452d1b6ed054	summer	0.125	0.001	0.0119792	19	569.051	1.88427	k__Bacteria; p__Firmicutes; c__Clostridia; o__Clostridiales; f__Clostridiaceae; g__Clostridium; s__
ASV183	0ea6a05c4101f43106db2d01e0a09007	summer	0.313185	0.001	0.0119792	55	835.056	2.76509	k__Bacteria; p__Firmicutes; c__Clostridia; o__Clostridiales; f__; g__; s__
ASV185	0eb7c2332cd0ecee9df46caf03e972c1	summer	0.50248	0.001	0.0119792	86	2914.03	9.6491	k__Bacteria; p__Actinobacteria; c__Actinobacteria; o__Actinomycetales; f__Corynebacteriaceae; g__Corynebacterium; s__
ASV187	0ebae1d5ef81dc962454a3946b067c65	summer	0.157895	0.001	0.0119792	24	179.038	0.592842	k__Bacteria; p__Firmicutes; c__Clostridia; o__Clostridiales; f__[Mogibacteriaceae]; g__; s__
ASV206	105ed9fa3ac59c648a1c27f3973abd7e	summer	0.218956	0.001	0.0119792	45	2083.55	6.89916	k__Bacteria; p__Bacteroidetes; c__Bacteroidia; o__Bacteroidales; f__Bacteroidaceae; g__Bacteroides
ASV207	10846d2fe5f914a9197fb9f6bc140e83	summer	0.144618	0.001	0.0119792	28	240.398	0.79602	k__Bacteria; p__Firmicutes; c__Clostridia; o__Clostridiales; f__; g__; s__
ASV231	126cb52c00ba6fc1840c945a59576f0d	summer	0.233348	0.001	0.0119792	56	940.728	3.11499	k__Bacteria; p__Proteobacteria; c__Betaproteobacteria; o__Burkholderiales; f__Comamonadaceae
ASV232	128382862c0a20890bb9f6ef5d1fedfb	summer	0.197768	0.001	0.0119792	44	864.054	2.86111	k__Bacteria; p__Bacteroidetes; c__Bacteroidia; o__Bacteroidales; f__Rikenellaceae; g__; s__
ASV238	12fcb38de494e23e6f8c7986b1b07612	summer	0.339287	0.001	0.0119792	67	1655.33	5.48122	k__Bacteria; p__[Thermi]; c__Deinococci; o__Deinococcales; f__Deinococcaceae; g__Deinococcus; s__
ASV239	1314cf66e865f88d02b1f6fdbaef95da	summer	0.828305	0.001	0.0119792	129	25260.4	83.6437	k__Bacteria; p__Firmicutes; c__Clostridia; o__Clostridiales; f__Veillonellaceae; g__Phascolarctobacterium; s__
ASV249	139ef41a37761625414abc4f8b5277eb	summer	0.639503	0.001	0.0119792	115	4142.27	13.7161	k__Bacteria; p__Firmicutes; c__Clostridia; o__Clostridiales; f__Ruminococcaceae; g__; s__
ASV251	13c4658cb36ad15ecdc16b37f3a38771	summer	0.200056	0.001	0.0119792	36	399.673	1.32342	k__Bacteria; p__Firmicutes; c__Clostridia; o__Clostridiales; f__Ruminococcaceae; g__; s__
ASV256	13fdc247375f180dea90a0488402e3e5	summer	0.255906	0.001	0.0119792	41	436.456	1.44522	k__Bacteria; p__Firmicutes; c__Clostridia; o__Clostridiales; f__Ruminococcaceae; g__Oscillospira; s__
ASV259	144096ac5d6f8412dd11d9284ad1ba51	summer	0.125	0.001	0.0119792	19	164.458	0.544562	k__Bacteria; p__Firmicutes; c__Clostridia; o__Clostridiales; f__Ruminococcaceae; g__Ruminococcus; s__
ASV268	15395177aef912f866de7a664637fe7e	summer	0.518927	0.001	0.0119792	81	22660.1	75.0334	k__Bacteria; p__Bacteroidetes; c__Bacteroidia; o__Bacteroidales; f__[Barnesiellaceae]; g__; s__
ASV281	16c279ed11f4c49fe8ced1a7f9ab8c5b	summer	0.151316	0.001	0.0119792	23	744.588	2.46552	k__Bacteria; p__Bacteroidetes; c__Bacteroidia; o__Bacteroidales; f__Rikenellaceae
ASV283	16e2cb1f53a85bfac6105216d7248706	summer	0.417394	0.001	0.0119792	123	4004.18	13.2589	k__Bacteria; p__Firmicutes; c__Clostridia; o__Clostridiales; f__Ruminococcaceae; g__Oscillospira; s__
ASV310	18fc0ff8ac4586041e5df81fc07a8481	summer	0.0986842	0.001	0.0119792	15	294.348	0.974662	k__Bacteria; p__Firmicutes; c__Clostridia; o__Clostridiales; f__Veillonellaceae; g__Dialister; s__
ASV322	19b65a42fb942c0aefc539cee828d6ab	summer	0.304628	0.001	0.0119792	79	1077.3	3.5672	k__Bacteria; p__Proteobacteria; c__Alphaproteobacteria; o__RF32; f__; g__; s__
ASV328	1a3743886483fc849bf3db14d7e16082	summer	0.171053	0.001	0.0119792	26	314.292	1.0407	k__Bacteria; p__Firmicutes; c__Clostridia; o__Clostridiales; f__Ruminococcaceae; g__; s__
ASV343	1b8ac02270ba00e52e685dee3a9ade95	summer	0.466534	0.001	0.0119792	81	1960.94	6.49319	k__Bacteria; p__Firmicutes; c__Clostridia; o__Clostridiales; f__Ruminococcaceae; g__; s__
ASV377	1e7f0497f45eb4ca25fa2bafe63c7142	summer	0.266655	0.001	0.0119792	61	2211.81	7.32388	k__Bacteria; p__Proteobacteria; c__Gammaproteobacteria; o__Pseudomonadales; f__Pseudomonadaceae; g__Pseudomonas
ASV386	1f1c77f5eae4b538d59fa671e5c603e7	summer	0.0985381	0.001	0.0119792	17	110.182	0.364841	k__Bacteria; p__Firmicutes; c__Clostridia; o__Clostridiales; f__Christensenellaceae; g__; s__
ASV390	1f65d58db3c9afe20b64627211fce389	summer	0.146185	0.001	0.0119792	24	187.571	0.621096	k__Bacteria; p__Firmicutes; c__Erysipelotrichi; o__Erysipelotrichales; f__Erysipelotrichaceae
ASV400	2031678c97e7901b6a1a2f48281b5dc9	summer	0.0921053	0.001	0.0119792	14	121.138	0.401121	k__Bacteria; p__Firmicutes; c__Clostridia; o__Clostridiales; f__; g__; s__
ASV437	243d00ba9842fc98147c6f2dc8c39b48	summer	0.180906	0.001	0.0119792	34	389.05	1.28824	k__Bacteria; p__Firmicutes; c__Erysipelotrichi; o__Erysipelotrichales; f__Erysipelotrichaceae
ASV452	251f5d50184c230a812aa791fc44814f	summer	0.459575	0.001	0.0119792	121	12016.8	39.7907	k__Bacteria; p__Bacteroidetes; c__Flavobacteriia; o__Flavobacteriales; f__[Weeksellaceae]; g__Chryseobacterium; s__
ASV461	25cce72a25d018efc65a7a2da2076bb9	summer	0.368421	0.001	0.0119792	56	4678.16	15.4906	k__Bacteria; p__Firmicutes; c__Clostridia; o__Clostridiales; f__Veillonellaceae; g__Megasphaera; s__
ASV466	2638be21480718684734150ea3b0bf15	summer	0.0942928	0.001	0.0119792	18	244.127	0.808368	k__Bacteria; p__Firmicutes; c__Bacilli; o__Lactobacillales; f__Lactobacillaceae; g__Pediococcus
ASV469	26777b8f7626e8f812f44e4bce3ddebe	summer	0.257092	0.001	0.0119792	70	1253.06	4.14922	k__Bacteria; p__Firmicutes; c__Clostridia; o__Clostridiales; f__; g__; s__
ASV487	27fb46a52a9cba386f89034bfbe455c9	summer	0.173914	0.001	0.0119792	28	6490.57	21.492	k__Bacteria; p__Proteobacteria; c__Gammaproteobacteria; o__Enterobacteriales; f__Enterobacteriaceae; g__Serratia; s__marcescens
ASV490	285083bd4ed6dc133f292af620c118bf	summer	0.173358	0.001	0.0119792	34	417.642	1.38292	k__Bacteria; p__Firmicutes; c__Erysipelotrichi; o__Erysipelotrichales; f__Erysipelotrichaceae; g__; s__
ASV523	2b20b8a4cacf2c150120d7e78be141e7	summer	0.4449	0.001	0.0119792	130	5839.1	19.3348	k__Bacteria; p__Actinobacteria; c__Actinobacteria; o__Bifidobacteriales; f__Bifidobacteriaceae; g__Bifidobacterium
ASV527	2b77d262077b5df7ad233665ef314c50	summer	0.315285	0.001	0.0119792	49	7154.33	23.6898	k__Bacteria; p__Firmicutes; c__Clostridia; o__Clostridiales; f__Peptostreptococcaceae; g__; s__
ASV546	2cf15f6bc0f89f0216d7e52ea56b52ea	summer	0.177632	0.001	0.0119792	27	1014.07	3.35785	k__Bacteria; p__Firmicutes; c__Bacilli; o__Lactobacillales; f__Streptococcaceae; g__Lactococcus; s__
ASV549	2d35fe6777c2636cccb6e40b03f6d6ed	summer	0.0657895	0.001	0.0119792	10	128.194	0.424484	k__Bacteria; p__Cyanobacteria; c__4C0d-2; o__MLE1-12; f__; g__; s__
ASV550	2d5f5798c77613100436126941196dcf	summer	0.315157	0.001	0.0119792	98	4443.56	14.7138	k__Bacteria; p__Firmicutes; c__Clostridia; o__Clostridiales; f__; g__; s__
ASV576	2f9b661d580a837afac5bcb09838eec1	summer	0.480591	0.001	0.0119792	178	6226.29	20.6169	k__Bacteria; p__Firmicutes; c__Clostridia; o__Clostridiales; f__Ruminococcaceae; g__Oscillospira; s__
ASV578	2fb8754ac5b83dc959117a7dac88595b	summer	0.0921053	0.001	0.0119792	14	109.3	0.36192	k__Bacteria; p__Proteobacteria; c__Gammaproteobacteria; o__Pasteurellales; f__Pasteurellaceae
ASV582	30347168a3ce09b2de99b55d3bf3a1af	summer	0.136478	0.001	0.0119792	23	375.478	1.2433	k__Bacteria; p__Firmicutes; c__Clostridia; o__Clostridiales; f__Ruminococcaceae; g__Faecalibacterium; s__prausnitzii
ASV585	3092e246435abdeaa04a931e0fab4251	summer	0.116786	0.001	0.0119792	19	359.796	1.19138	k__Bacteria; p__Cyanobacteria; c__4C0d-2; o__YS2; f__; g__; s__
ASV598	31d74c17be92e612e8c5de7dc805d629	summer	0.356575	0.001	0.0119792	93	3466.94	11.4799	k__Bacteria; p__Firmicutes; c__Clostridia; o__Clostridiales; f__Ruminococcaceae; g__; s__
ASV611	32af173036efd83642dbe1d61251a872	summer	0.174897	0.001	0.0119792	30	1731.08	5.73204	k__Bacteria; p__Proteobacteria; c__Alphaproteobacteria; o__Rickettsiales; f__mitochondria
ASV612	32afafa948d4f5f2586b6002627767b2	summer	0.328424	0.001	0.0119792	57	792.165	2.62306	k__Bacteria; p__Tenericutes; c__Mollicutes; o__RF39; f__; g__; s__
ASV619	3348cd2f3c46cb90a9889a5ab44b3e4a	summer	0.957712	0.001	0.0119792	221	109700	363.243	k__Bacteria; p__Firmicutes; c__Bacilli; o__Lactobacillales; f__Streptococcaceae; g__Streptococcus; s__
ASV643	34a9982a5421957b0fcc396d9f52d906	summer	0.687941	0.001	0.0119792	261	123703	409.612	k__Bacteria; p__Firmicutes; c__Bacilli; o__Lactobacillales; f__Lactobacillaceae; g__Lactobacillus; s__
ASV644	34aabec68949b4de073e44e764f0e9a8	summer	0.101267	0.001	0.0119792	19	162.348	0.537575	k__Bacteria; p__Firmicutes; c__Clostridia; o__Clostridiales
ASV649	350fedf169a72fd2c99f9ed5c852d540	summer	0.0855263	0.001	0.0119792	13	144.918	0.479862	k__Bacteria; p__Firmicutes; c__Clostridia; o__Clostridiales; f__Veillonellaceae; g__Megamonas; s__
ASV651	3525eef22c008b0efafe0af6a580377f	summer	0.763545	0.001	0.0119792	291	2.48538e+06	8229.72	k__Bacteria; p__Proteobacteria; c__Gammaproteobacteria; o__Aeromonadales; f__Aeromonadaceae; g__; s__
ASV669	36cf0ff0aaf0b0e8d0e041312099be22	summer	0.213105	0.001	0.0119792	36	2891.71	9.57518	k__Bacteria; p__Actinobacteria; c__Coriobacteriia; o__Coriobacteriales; f__Coriobacteriaceae; g__; s__
ASV687	38c12708819032865173509296ec38be	summer	0.111842	0.001	0.0119792	17	210.352	0.69653	k__Bacteria; p__Firmicutes; c__Clostridia; o__Clostridiales; f__Ruminococcaceae; g__; s__
ASV689	38f6061b1df9a1ab6c2a5890155d6408	summer	0.595901	0.001	0.0119792	105	6055.69	20.0519	k__Bacteria; p__Firmicutes; c__Clostridia; o__Clostridiales; f__Veillonellaceae; g__; s__
ASV691	3908a15482524ece0dec775495cfd544	summer	0.111842	0.001	0.0119792	17	182.205	0.603326	k__Bacteria; p__Firmicutes; c__Clostridia; o__Clostridiales; f__Veillonellaceae; g__; s__
ASV699	39c4ce48475756eab53d8d6ed2c68d7c	summer	0.0789474	0.001	0.0119792	12	113.105	0.37452	k__Bacteria; p__Firmicutes; c__Clostridia; o__Clostridiales; f__Ruminococcaceae; g__; s__
ASV703	3a399cdaeae70bd392732c0825d42b55	summer	0.28552	0.001	0.0119792	99	1597.03	5.28818	k__Bacteria; p__Firmicutes; c__Clostridia; o__Clostridiales; f__Ruminococcaceae
ASV711	3b4b83c5e231a6a78f1fb4c3b9294403	summer	0.470439	0.001	0.0119792	75	3321.93	10.9998	k__Bacteria; p__Firmicutes; c__Clostridia; o__Clostridiales; f__Veillonellaceae; g__Dialister; s__
ASV715	3bbf4281a872a3cbe858c3844a31164c	summer	0.304834	0.001	0.0119792	98	1156.73	3.83025	k__Bacteria; p__Firmicutes; c__Clostridia; o__Clostridiales; f__; g__; s__
ASV729	3c494b11aa60b5b28b734973d9535e83	summer	0.217319	0.001	0.0119792	64	2368.67	7.84329	k__Bacteria; p__Proteobacteria; c__Gammaproteobacteria; o__Pseudomonadales; f__Pseudomonadaceae; g__Pseudomonas; s__
ASV757	3e885b3719b930e5748709d882259a5d	summer	0.319357	0.001	0.0119792	50	614.599	2.0351	k__Bacteria; p__Actinobacteria; c__Coriobacteriia; o__Coriobacteriales; f__Coriobacteriaceae; g__; s__
ASV768	3fb30b19793568aac44036bbd5df12f9	summer	0.151213	0.001	0.0119792	25	1204.15	3.98726	k__Bacteria; p__Proteobacteria; c__Gammaproteobacteria; o__Pasteurellales; f__Pasteurellaceae; g__Haemophilus; s__parainfluenzae
ASV786	409caf984bdf06cf9859fa09903404f2	summer	0.244744	0.001	0.0119792	65	883.805	2.92651	k__Bacteria; p__Firmicutes; c__Clostridia; o__Clostridiales; f__; g__; s__
ASV801	42aa4e7d87fe4ac92eb47ec680cb8c88	summer	0.20767	0.001	0.0119792	49	1080.78	3.57874	k__Bacteria; p__Proteobacteria; c__Betaproteobacteria; o__Neisseriales; f__Neisseriaceae
ASV803	42d09e84610ca97a0ded5fd6bc0d0407	summer	0.11834	0.001	0.0119792	21	261.575	0.866143	k__Bacteria; p__Proteobacteria; c__Gammaproteobacteria; o__Cardiobacteriales; f__Cardiobacteriaceae
ASV812	439029f8fad5b5e8bf423301e8458541	summer	0.122004	0.001	0.0119792	20	397.98	1.31781	k__Bacteria; p__Proteobacteria; c__Betaproteobacteria; o__Burkholderiales; f__Alcaligenaceae; g__Achromobacter; s__
ASV815	43b29018b90ba5ab4fd972d47e3a7bb3	summer	0.0822095	0.001	0.0119792	14	400.242	1.3253	k__Bacteria; p__Bacteroidetes; c__Bacteroidia; o__Bacteroidales; f__[Paraprevotellaceae]
ASV837	454b5c9d305dcee15bf2fd320ef5c0d3	summer	0.177632	0.001	0.0119792	27	261.085	0.864519	k__Bacteria; p__Firmicutes; c__Clostridia; o__Clostridiales; f__Ruminococcaceae; g__; s__
ASV853	469e6cabfc7c35a55beed430e189ce48	summer	0.171211	0.001	0.0119792	40	292.289	0.967843	k__Bacteria; p__Firmicutes; c__Clostridia; o__Clostridiales; f__; g__; s__
ASV855	46ca266e3a4cb11f49fed591999223aa	summer	0.694264	0.001	0.0119792	172	13371.1	44.2752	k__Bacteria; p__Actinobacteria; c__Actinobacteria; o__Actinomycetales; f__Corynebacteriaceae; g__Corynebacterium; s__
ASV876	48593a1443440281d67b6e438f6fe7cc	summer	0.197368	0.001	0.0119792	30	1828.36	6.05417	k__Bacteria; p__Firmicutes; c__Clostridia; o__Clostridiales; f__Veillonellaceae; g__Veillonella; s__
ASV884	492937bd5a14f8458f53dfc7ac20289c	summer	0.125	0.001	0.0119792	19	2179.13	7.21566	k__Bacteria; p__Firmicutes; c__Bacilli; o__Lactobacillales; f__Streptococcaceae; g__Streptococcus; s__
ASV891	4a27053bfddd6afdc639f413d871c8a5	summer	0.496346	0.001	0.0119792	89	2378.78	7.87677	k__Bacteria; p__Bacteroidetes; c__Bacteroidia; o__Bacteroidales; f__[Odoribacteraceae]; g__Odoribacter; s__
ASV935	4e24c4292adaf1f8155207f26d8ac6c6	summer	0.551743	0.001	0.0119792	168	89653.8	296.867	k__Bacteria; p__Proteobacteria; c__Gammaproteobacteria; o__Pseudomonadales; f__Moraxellaceae; g__Acinetobacter; s__
ASV967	50db7bad62d469bda353d526ded7c049	summer	0.0657895	0.001	0.0119792	10	164.238	0.543835	k__Bacteria; p__Elusimicrobia; c__Elusimicrobia; o__Elusimicrobiales; f__Elusimicrobiaceae
ASV986	526b60cd86b5abbecb77f084e77a5e70	summer	0.0855263	0.001	0.0119792	13	236.437	0.782905	k__Bacteria; p__GN02; c__BD1-5; o__; f__; g__; s__
ASV987	527252b2c7410305c41e791142b33b41	summer	0.140645	0.001	0.0119792	24	403.072	1.33467	k__Bacteria; p__Cyanobacteria; c__4C0d-2; o__YS2; f__; g__; s__
ASV1000	53873ffdde5d5ce3cbd27e34ae27ed29	summer	0.452556	0.001	0.0119792	75	21224.6	70.28	k__Bacteria; p__Firmicutes; c__Bacilli; o__Lactobacillales; f__Streptococcaceae; g__Streptococcus; s__
ASV1013	54c9e56612ac40676276348c536ccb4e	summer	0.328015	0.001	0.0119792	96	1228.23	4.06699	k__Bacteria; p__Firmicutes; c__Erysipelotrichi; o__Erysipelotrichales; f__Erysipelotrichaceae; g__Coprobacillus; s__
ASV1017	5500ca047985f2188f200c65f5b97686	summer	0.381875	0.001	0.0119792	110	21668.5	71.75	k__Bacteria; p__Proteobacteria; c__Gammaproteobacteria; o__Pseudomonadales; f__Moraxellaceae; g__Acinetobacter; s__
ASV1026	56371d0e8973111b63efafb52193b083	summer	0.213864	0.001	0.0119792	34	1085.68	3.59496	k__Bacteria; p__Firmicutes; c__Clostridia; o__Clostridiales; f__[Tissierellaceae]; g__Tepidimicrobium; s__
ASV1048	57f92df2a3514bc5afa15718bae736f3	summer	0.166427	0.001	0.0119792	32	1067.8	3.53576	k__Bacteria; p__Proteobacteria; c__Gammaproteobacteria; o__Xanthomonadales; f__Xanthomonadaceae; g__; s__
ASV1073	5ab139069dd05c7db475aea4667634bf	summer	0.144737	0.001	0.0119792	22	117.736	0.389856	k__Bacteria; p__Firmicutes; c__Clostridia; o__Clostridiales; f__[Mogibacteriaceae]; g__; s__
ASV1097	5caf8b187c0a76142b05fdd6025b34c4	summer	0.0868848	0.001	0.0119792	15	216.545	0.717037	k__Bacteria; p__Bacteroidetes; c__Bacteroidia; o__Bacteroidales; f__Bacteroidaceae; g__Bacteroides; s__
ASV1101	5daf8ff35883c7e578b22cf0b193dc32	summer	0.168257	0.001	0.0119792	29	3886	12.8675	k__Bacteria; p__Bacteroidetes; c__Bacteroidia; o__Bacteroidales; f__[Barnesiellaceae]; g__; s__
ASV1103	5dbc25543a3baf14018909da81b0ea36	summer	0.189718	0.001	0.0119792	34	2551.64	8.44912	k__Bacteria; p__Firmicutes; c__Bacilli; o__Bacillales; f__Paenibacillaceae; g__Aneurinibacillus; s__
ASV1112	5e96013c48f1378ea53fb9b5cd929d2f	summer	0.337001	0.001	0.0119792	64	811.25	2.68626	k__Bacteria; p__Firmicutes; c__Clostridia; o__Clostridiales; f__Dehalobacteriaceae; g__Dehalobacterium; s__
ASV1134	616836f39a4aea9169dbb4227638c446	summer	0.223072	0.001	0.0119792	41	462.962	1.53299	k__Bacteria; p__Firmicutes; c__Clostridia; o__Clostridiales; f__Ruminococcaceae; g__; s__
ASV1167	6458eb2b81715676e01048918d8350e1	summer	0.0876295	0.001	0.0119792	15	96.9293	0.320958	k__Bacteria; p__Firmicutes; c__Clostridia; o__Clostridiales; f__; g__; s__
ASV1181	6576a286e4eca017c1dee133ce8cdc54	summer	0.430404	0.001	0.0119792	139	4051.38	13.4152	k__Bacteria; p__Proteobacteria; c__Betaproteobacteria; o__Burkholderiales; f__Comamonadaceae; g__; s__
ASV1202	67afa3ec6ef914fbc2463268cb01586d	summer	0.0880429	0.001	0.0119792	15	144.112	0.477191	k__Bacteria; p__Proteobacteria; c__Betaproteobacteria; o__Burkholderiales; f__Alcaligenaceae; g__Sutterella; s__
ASV1223	693c9705f663ae7f19e1d416b819df03	summer	0.116523	0.001	0.0119792	19	590.658	1.95582	k__Bacteria; p__Bacteroidetes; c__Bacteroidia; o__Bacteroidales; f__Bacteroidaceae; g__Bacteroides; s__
ASV1224	6962d71568bfa23fe37f3fc8b643af21	summer	0.677781	0.001	0.0119792	204	19740.6	65.3661	k__Bacteria; p__Actinobacteria; c__Actinobacteria; o__Actinomycetales; f__Corynebacteriaceae; g__Corynebacterium; s__
ASV1247	6b667b467341fb9e698daddc2210c71a	summer	0.134876	0.001	0.0119792	22	179.952	0.595869	k__Bacteria; p__Firmicutes; c__Clostridia; o__Clostridiales; f__Ruminococcaceae; g__; s__
ASV1250	6b927f0d4c9f8a18c0a0f4bb3a3583c2	summer	0.380982	0.001	0.0119792	107	3612.72	11.9626	k__Bacteria; p__Firmicutes; c__Clostridia; o__Clostridiales; f__; g__; s__
ASV1281	6e5b7ffbef08c099142f46443887c134	summer	0.184211	0.001	0.0119792	28	7098.33	23.5044	k__Bacteria; p__Firmicutes; c__Bacilli; o__Lactobacillales; f__Lactobacillaceae; g__Lactobacillus; s__
ASV1285	6e8814d1d65d4c11523f9e6a8ebd9015	summer	0.0921053	0.001	0.0119792	14	347.323	1.15008	k__Bacteria; p__Bacteroidetes; c__Bacteroidia; o__Bacteroidales; f__[Barnesiellaceae]; g__; s__
ASV1303	703433b35ddd2a5dc26ab7abfa99fa0d	summer	0.282338	0.001	0.0119792	54	10018.2	33.1728	k__Bacteria; p__Bacteroidetes; c__Bacteroidia; o__Bacteroidales; f__Rikenellaceae; g__; s__
ASV1350	745d4ea1b660971d719db959e88400cb	summer	0.57536	0.001	0.0119792	100	4898.51	16.2202	k__Bacteria; p__Firmicutes; c__Clostridia; o__Clostridiales; f__Ruminococcaceae; g__Ruminococcus; s__
ASV1357	74ca22865d151f80fc825151577dc804	summer	0.144737	0.001	0.0119792	22	251.713	0.833486	k__Bacteria; p__Firmicutes; c__Clostridia; o__Clostridiales; f__Ruminococcaceae; g__; s__
ASV1377	76353f9680caa47980a2abdcda2fd9d7	summer	0.190789	0.001	0.0119792	29	941.695	3.1182	k__Bacteria; p__Bacteroidetes; c__Bacteroidia; o__Bacteroidales; f__Rikenellaceae; g__AF12; s__
ASV1380	765f3a8802cfe5e230813e6bd83089cd	summer	0.678721	0.001	0.0119792	224	38559.4	127.68	k__Bacteria; p__Proteobacteria; c__Gammaproteobacteria; o__Enterobacteriales; f__Enterobacteriaceae; g__; s__
ASV1394	78abc2078312ef79ba45f1826a777358	summer	0.13179	0.001	0.0119792	31	1182.05	3.91408	k__Bacteria; p__Proteobacteria; c__Gammaproteobacteria; o__Pseudomonadales; f__Moraxellaceae; g__Acinetobacter; s__
ASV1422	7a9c71d57a27a992750dcf2b85105e1d	summer	0.353608	0.001	0.0119792	103	25959.3	85.9579	k__Bacteria; p__Proteobacteria; c__Gammaproteobacteria; o__Pseudomonadales; f__Moraxellaceae; g__Acinetobacter; s__
ASV1426	7aed929988ef6ae87946deaa95c814f5	summer	0.324224	0.001	0.0119792	92	2408.41	7.97488	k__Bacteria; p__Firmicutes; c__Clostridia; o__Clostridiales; f__; g__; s__
ASV1430	7b0851f03607c918576c773bb0d82175	summer	0.332409	0.001	0.0119792	58	2399.3	7.94471	k__Bacteria; p__Proteobacteria; c__Betaproteobacteria; o__Burkholderiales; f__Alcaligenaceae; g__Sutterella; s__
ASV1431	7b0f84d10d5257149a4fb22e97853503	summer	0.10934	0.001	0.0119792	20	170.42	0.564303	k__Bacteria
ASV1436	7bbbba8936148352fab55ac28a2597f4	summer	0.269728	0.001	0.0119792	55	1253.98	4.15224	k__Bacteria; p__Proteobacteria; c__Betaproteobacteria; o__Burkholderiales; f__Comamonadaceae; g__Delftia; s__
ASV1453	7e30af5753aeee93d2599934e8c4ee1d	summer	0.256002	0.001	0.0119792	73	1174.06	3.88761	k__Bacteria; p__Actinobacteria; c__Actinobacteria; o__Actinomycetales; f__Corynebacteriaceae; g__Corynebacterium; s__
ASV1457	7ea48c2d43d1adb6b9b40281a3b371c8	summer	0.226824	0.001	0.0119792	43	2871.98	9.50987	k__Bacteria; p__Bacteroidetes; c__Bacteroidia; o__Bacteroidales; f__Bacteroidaceae; g__Bacteroides; s__
ASV1473	803d1a26fe4016e3c2786888c7903692	summer	0.144737	0.001	0.0119792	22	493.964	1.63564	k__Bacteria; p__Bacteroidetes; c__Bacteroidia; o__Bacteroidales; f__[Barnesiellaceae]; g__; s__
ASV1491	81e71062641851254436939bc8bf7fc0	summer	0.251661	0.001	0.0119792	63	948.316	3.14012	k__Bacteria; p__Firmicutes; c__Clostridia; o__Clostridiales; f__Ruminococcaceae; g__; s__
ASV1495	8239c38212714e224d7a630a2bef4983	summer	0.0911216	0.001	0.0119792	17	194.463	0.643917	k__Bacteria; p__Bacteroidetes; c__Bacteroidia; o__Bacteroidales; f__Rikenellaceae; g__; s__
ASV1518	841b523f19fba5b3ecf4dfb3420ed72a	summer	0.136592	0.001	0.0119792	22	547.247	1.81208	k__Bacteria; p__[Thermi]; c__Deinococci; o__Deinococcales; f__Deinococcaceae; g__Deinococcus; s__
ASV1526	84a819c49df1ae78817b92aaa7cea740	summer	0.105263	0.001	0.0119792	16	136.079	0.450592	k__Bacteria; p__Firmicutes; c__Clostridia; o__Clostridiales; f__[Mogibacteriaceae]; g__; s__
ASV1528	84c909c8e7452d29a939e77e07ae71b8	summer	0.739106	0.001	0.0119792	136	82888.9	274.467	k__Bacteria; p__Firmicutes; c__Bacilli; o__Lactobacillales; f__Streptococcaceae; g__Streptococcus; s__
ASV1531	850c6d4316231150c0cf22190dfb0ac5	summer	0.176512	0.001	0.0119792	42	640.92	2.12225	k__Bacteria; p__Actinobacteria; c__Actinobacteria; o__Actinomycetales; f__Brevibacteriaceae; g__Brevibacterium
ASV1555	8831c96487261cd14e03fa62a9393624	summer	0.619592	0.001	0.0119792	170	22653.9	75.0131	k__Bacteria; p__Proteobacteria; c__Epsilonproteobacteria; o__Campylobacterales; f__Campylobacteraceae; g__Campylobacter; s__
ASV1564	88ced55021d47206fb39fe49f3b4d33b	summer	0.22944	0.001	0.0119792	57	1206.2	3.99405	k__Bacteria; p__Firmicutes; c__Bacilli; o__Bacillales; f__Staphylococcaceae; g__Jeotgalicoccus; s__
ASV1568	893cfdecec2ab3e41b6ce0d6dc8ae5b5	summer	0.131579	0.001	0.0119792	20	429.339	1.42165	k__Bacteria; p__Aquificae; c__Aquificae; o__Aquificales; f__Aquificaceae; g__; s__
ASV1569	8959198105acbd1e3bfa53530621822d	summer	0.11898	0.001	0.0119792	21	252.077	0.834693	k__Bacteria; p__Firmicutes; c__Clostridia; o__Clostridiales; f__; g__; s__
ASV1588	8b6761e7701a893e7eb71b4ff0b15047	summer	0.495127	0.001	0.0119792	122	5193.2	17.196	k__Bacteria; p__Firmicutes; c__Clostridia; o__Clostridiales; f__Ruminococcaceae; g__Oscillospira; s__
ASV1592	8baa50439318c297844297ecabf2662a	summer	0.22083	0.001	0.0119792	40	286.636	0.949126	k__Bacteria; p__Firmicutes; c__Clostridia; o__Clostridiales; f__Christensenellaceae; g__; s__
ASV1606	8d2972f07664709904737a3cd509c044	summer	0.111842	0.001	0.0119792	17	181.918	0.602379	k__Bacteria; p__Proteobacteria; c__Alphaproteobacteria; o__Rhizobiales; f__Hyphomicrobiaceae; g__Hyphomicrobium; s__
ASV1631	8f90e71d93643af1707035b3967a0c64	summer	0.733946	0.001	0.0119792	215	412182	1364.84	k__Bacteria; p__Firmicutes; c__Clostridia; o__Clostridiales; f__Clostridiaceae; g__Caloramator; s__
ASV1637	8fee7429572315bc178a0bf51d6e3d37	summer	0.175536	0.001	0.0119792	32	931.64	3.0849	k__Bacteria; p__Proteobacteria; c__Betaproteobacteria; o__Neisseriales; f__Neisseriaceae
ASV1643	90490073ace4d8f747f961adefe2ee4c	summer	0.156977	0.001	0.0119792	25	974.232	3.22593	k__Bacteria; p__Proteobacteria; c__Betaproteobacteria; o__Burkholderiales; f__Alcaligenaceae; g__Sutterella; s__
ASV1668	92b408b5bf47cb2f8b232b3295602e04	summer	0.26143	0.001	0.0119792	67	875.082	2.89762	k__Bacteria; p__Firmicutes; c__Clostridia; o__Clostridiales; f__Veillonellaceae; g__; s__
ASV1677	939452adaf053eb94a57213bf207c413	summer	0.304063	0.001	0.0119792	50	1192.2	3.94768	k__Bacteria; p__Firmicutes; c__Bacilli; o__Bacillales; f__Planococcaceae; g__Lysinibacillus; s__boronitolerans
ASV1689	948c62bccd6e96e3463f55535a977747	summer	0.108197	0.001	0.0119792	18	139.584	0.462199	k__Bacteria; p__Firmicutes; c__Clostridia; o__Clostridiales; f__Peptostreptococcaceae; g__; s__
ASV1695	9552c7cd879be1fc0ac292a8baab2d8d	summer	0.105263	0.001	0.0119792	16	139.01	0.460296	k__Bacteria; p__Firmicutes; c__Clostridia; o__Clostridiales; f__Ruminococcaceae; g__; s__
ASV1738	98f1ccc32e15cfcbc8199909c6aaaef2	summer	0.111842	0.001	0.0119792	17	1127.32	3.73285	k__Bacteria; p__Bacteroidetes; c__Bacteroidia; o__Bacteroidales; f__S24-7; g__; s__
ASV1743	9951ab658b0bdd86d1db12285b5b3331	summer	0.315789	0.001	0.0119792	48	654.36	2.16676	k__Bacteria; p__Firmicutes; c__Erysipelotrichi; o__Erysipelotrichales; f__Erysipelotrichaceae; g__; s__
ASV1754	9a2e49f41bd52e226c3a5c0014753bd6	summer	0.986554	0.001	0.0119792	166	150410	498.047	k__Bacteria; p__Firmicutes; c__Clostridia; o__Clostridiales; f__Ruminococcaceae; g__Faecalibacterium; s__prausnitzii
ASV1756	9a3b27ffef13a328ebe617aee15e1a01	summer	0.101198	0.001	0.0119792	18	466.92	1.54609	k__Bacteria; p__Proteobacteria; c__Betaproteobacteria; o__Neisseriales; f__Neisseriaceae
ASV1777	9c9bf10a907f46e9b0e34acdf153e06f	summer	0.483339	0.001	0.0119792	85	39323.9	130.212	k__Bacteria; p__Firmicutes; c__Bacilli; o__Lactobacillales; f__Streptococcaceae; g__Lactococcus
ASV1809	9fcb47892514db869f6018faab193f09	summer	0.239083	0.001	0.0119792	57	971.03	3.21533	k__Bacteria; p__Firmicutes; c__Clostridia; o__Clostridiales; f__; g__; s__
ASV1821	a0e6ccdcb498b507cc6440d4502eccdb	summer	0.107077	0.001	0.0119792	21	380.51	1.25997	k__Bacteria; p__Firmicutes; c__Clostridia; o__Clostridiales; f__; g__; s__
ASV1822	a0f736d06c046e59880d26f537f50e5c	summer	0.443039	0.001	0.0119792	87	16759.2	55.4942	k__Bacteria; p__Proteobacteria; c__Gammaproteobacteria; o__Enterobacteriales; f__Enterobacteriaceae; g__Providencia; s__
ASV1826	a1774994814807c3162ba6ad439c6181	summer	0.310046	0.001	0.0119792	56	3817.62	12.6411	k__Bacteria; p__Bacteroidetes; c__Bacteroidia; o__Bacteroidales; f__Bacteroidaceae; g__Bacteroides; s__plebeius
ASV1833	a1d7cf7a78cea44b60b628b7fd137b73	summer	0.111842	0.001	0.0119792	17	405.171	1.34163	k__Bacteria; p__Firmicutes; c__Bacilli; o__Lactobacillales; f__Streptococcaceae; g__Streptococcus; s__
ASV1867	a4a844374313bec2d356355f04d7cd3b	summer	0.698118	0.001	0.0119792	292	381719	1263.97	k__Bacteria; p__Firmicutes; c__Bacilli; o__Lactobacillales; f__Lactobacillaceae; g__Lactobacillus; s__
ASV1892	a7081b44a115842bf5f23f63fa9aeee5	summer	0.931663	0.001	0.0119792	260	270611	896.064	k__Bacteria; p__Firmicutes; c__Bacilli; o__Lactobacillales; f__Lactobacillaceae; g__Lactobacillus; s__
ASV1900	a7cfbb9202e6fad1d9dc7a92c4d85e0c	summer	0.337422	0.001	0.0119792	63	6906.9	22.8705	k__Bacteria; p__Firmicutes; c__Bacilli; o__Lactobacillales; f__Streptococcaceae; g__Lactococcus; s__
ASV1930	ab16e098b895acb1846acdb8052eab42	summer	0.103031	0.001	0.0119792	20	199.082	0.659213	k__Bacteria; p__Firmicutes; c__Clostridia; o__Clostridiales; f__; g__; s__
ASV1975	ae9c5b87b25b3f1f5e20e94e36aca9d0	summer	0.323829	0.001	0.0119792	88	2076.57	6.87606	k__Bacteria; p__Firmicutes; c__Clostridia; o__Clostridiales; f__; g__; s__
ASV1992	aff8c57949412de387c2b8719e8affea	summer	0.297073	0.001	0.0119792	81	3920.47	12.9817	k__Bacteria; p__Proteobacteria; c__Betaproteobacteria; o__Neisseriales; f__Neisseriaceae
ASV2005	b1bf1c846fe8cd7ba5baf755fbe14ebb	summer	0.249612	0.001	0.0119792	52	792.091	2.62282	k__Bacteria; p__Firmicutes; c__Clostridia; o__Clostridiales; f__Ruminococcaceae; g__Oscillospira; s__
ASV2009	b23293ca515466579ebe89a36f522be7	summer	0.162601	0.001	0.0119792	33	1905.51	6.30963	k__Bacteria; p__Synergistetes; c__Synergistia; o__Synergistales; f__Synergistaceae; g__; s__
ASV2064	b6fc2e5b9fcabb2d39e70379f1e1746c	summer	0.0895193	0.001	0.0119792	16	107.9	0.357284	k__Bacteria; p__Firmicutes; c__Clostridia; o__Clostridiales; f__Ruminococcaceae
ASV2068	b74908012c2fcb63cbac02cfe383c3d2	summer	0.123669	0.001	0.0119792	21	1498.46	4.9618	k__Bacteria; p__Bacteroidetes; c__Bacteroidia; o__Bacteroidales; f__[Barnesiellaceae]; g__; s__
ASV2101	ba56b3b34bb162ff2a7378928649b7d4	summer	0.190789	0.001	0.0119792	29	1277.82	4.23118	k__Bacteria; p__Firmicutes; c__Clostridia; o__Clostridiales
ASV2104	ba67178e4dd96b3aa6ab1460777bb810	summer	0.174139	0.001	0.0119792	37	1170.9	3.87716	k__Bacteria; p__Proteobacteria; c__Betaproteobacteria; o__Neisseriales; f__Neisseriaceae
ASV2106	ba8f3dbb0ff2fe62909383b1ffc169d0	summer	0.296053	0.001	0.0119792	45	1698.81	5.62519	k__Bacteria; p__Firmicutes; c__Clostridia; o__Clostridiales; f__Peptostreptococcaceae; g__; s__
ASV2108	bab8a1d8e8e5b6c61dcdf97e19563807	summer	0.188042	0.001	0.0119792	32	993.088	3.28837	k__Bacteria; p__Bacteroidetes; c__Bacteroidia; o__Bacteroidales; f__Prevotellaceae; g__Prevotella; s__
ASV2113	bb5b17ebb0fde2f47dbc64b037072dde	summer	0.089902	0.001	0.0119792	15	118.621	0.392785	k__Bacteria; p__Bacteroidetes; c__Bacteroidia; o__Bacteroidales; f__Bacteroidaceae; g__5-7N15; s__
ASV2129	bcb894e40eb5e80f6ac802e02e8dde99	summer	0.885369	0.001	0.0119792	149	118996	394.028	k__Bacteria; p__Firmicutes; c__Clostridia; o__Clostridiales; f__Veillonellaceae; g__Megamonas; s__
ASV2141	bd9a22fe4fb1e1d6a4d847bd524b9caf	summer	0.105263	0.001	0.0119792	16	137.213	0.454348	k__Bacteria; p__Firmicutes; c__Clostridia; o__Clostridiales; f__; g__; s__
ASV2142	bda4475248fce5dc9d85e67c02d32005	summer	0.150812	0.001	0.0119792	28	269.045	0.890877	k__Bacteria; p__Bacteroidetes; c__; o__; f__; g__; s__
ASV2147	bdcd91cc84ca902c8b2b7b9a97674669	summer	0.279573	0.001	0.0119792	47	995.254	3.29554	k__Bacteria; p__Bacteroidetes; c__Bacteroidia; o__Bacteroidales; f__[Barnesiellaceae]; g__; s__
ASV2148	bdd20cd40a058123d7f61ca87658d0a3	summer	0.310105	0.001	0.0119792	62	4252.64	14.0816	k__Bacteria; p__Bacteroidetes; c__Bacteroidia; o__Bacteroidales; f__[Barnesiellaceae]; g__; s__
ASV2149	bdda4ac2bddfede2431a8dea8aa720dc	summer	0.259131	0.001	0.0119792	47	921.193	3.05031	k__Bacteria; p__Actinobacteria; c__Actinobacteria; o__Actinomycetales; f__Corynebacteriaceae; g__Corynebacterium; s__
ASV2172	c08e829c863f56da0f1a3b37c919b04d	summer	0.175849	0.001	0.0119792	30	2751.92	9.11231	k__Bacteria; p__Bacteroidetes; c__Bacteroidia; o__Bacteroidales; f__Bacteroidaceae; g__Bacteroides; s__
ASV2207	c4228501fd7ab4ec40dac9d9bf375933	summer	0.0986842	0.001	0.0119792	15	95.9803	0.317816	k__Bacteria; p__Firmicutes; c__Erysipelotrichi; o__Erysipelotrichales; f__Erysipelotrichaceae
ASV2208	c4335098971c193d8fd321fb58f7b038	summer	0.17585	0.001	0.0119792	29	1835.76	6.07867	k__Bacteria; p__Proteobacteria; c__Gammaproteobacteria; o__Enterobacteriales; f__Enterobacteriaceae; g__Plesiomonas; s__shigelloides
ASV2241	c78835d0d24c9a0109ca89182624f4bd	summer	0.25	0.001	0.0119792	38	1553.3	5.14339	k__Bacteria; p__Verrucomicrobia; c__Opitutae; o__Puniceicoccales; f__Puniceicoccaceae
ASV2243	c79cdc761c27c2952130002cd4961448	summer	0.356332	0.001	0.0119792	99	4920.81	16.2941	k__Bacteria; p__Firmicutes; c__Clostridia; o__Clostridiales; f__; g__; s__
ASV2256	c895a4adaae7f7df9704d862a75d939e	summer	0.371868	0.001	0.0119792	106	2965.63	9.81998	k__Bacteria; p__Firmicutes; c__Clostridia; o__Clostridiales; f__Ruminococcaceae; g__; s__
ASV2268	c98c1258075654b84b9ed54aee0fd041	summer	0.51929	0.001	0.0119792	188	11262.2	37.2919	k__Bacteria; p__Firmicutes; c__Clostridia; o__Clostridiales; f__; g__; s__
ASV2298	cc564256289fcc64325b2de3f695c930	summer	0.0678216	0.001	0.0119792	12	119.548	0.395855	k__Bacteria; p__Firmicutes; c__Bacilli; o__Bacillales; f__Bacillaceae; g__Bacillus; s__
ASV2322	ce1bf03e52c1a7472b2ec874206dc8ba	summer	0.170742	0.001	0.0119792	29	215.74	0.714372	k__Bacteria; p__Firmicutes; c__Clostridia; o__Clostridiales; f__Ruminococcaceae; g__; s__
ASV2327	cebe6df53adc09c2b9ca6d23a2c5cc37	summer	0.256579	0.001	0.0119792	39	1593.6	5.27682	k__Bacteria; p__Firmicutes; c__Clostridia; o__Clostridiales; f__Veillonellaceae; g__Megasphaera; s__
ASV2329	cf102afce7ac05f43adaff79ddd9fed9	summer	0.143328	0.001	0.0119792	24	2475.87	8.19824	k__Bacteria; p__Bacteroidetes; c__Bacteroidia; o__Bacteroidales; f__Prevotellaceae; g__Prevotella; s__
ASV2346	d11092be1cd7447caea5c9d67fa8e9c9	summer	0.729169	0.001	0.0119792	217	39293	130.109	k__Bacteria; p__Proteobacteria; c__Betaproteobacteria; o__Burkholderiales; f__Comamonadaceae; g__Comamonas; s__
ASV2369	d380fbf7ea8913d580ca0a806db97e7f	summer	0.352768	0.001	0.0119792	97	1464.62	4.84974	k__Bacteria; p__Firmicutes; c__Clostridia; o__Clostridiales; f__; g__; s__
ASV2373	d3cb1af0c26ffdb6cf922e98815c75c5	summer	0.0908444	0.001	0.0119792	15	740.122	2.45073	k__Bacteria; p__Firmicutes; c__Clostridia; o__Clostridiales; f__; g__; s__
ASV2399	d60b58c003bae5c688f2dede662f8608	summer	0.797379	0.001	0.0119792	131	122796	406.608	k__Bacteria; p__Firmicutes; c__Clostridia; o__Clostridiales; f__Veillonellaceae; g__Megamonas; s__
ASV2433	d89da034d956b93f0449ea1ce0900d7a	summer	0.309575	0.001	0.0119792	78	8182.3	27.0937	k__Bacteria; p__Firmicutes; c__Bacilli; o__Bacillales; f__Planococcaceae
ASV2454	da42235eaaeceaee049ac0504d8f3fe2	summer	0.296519	0.001	0.0119792	64	2966.5	9.82285	k__Bacteria; p__Proteobacteria; c__Betaproteobacteria; o__Rhodocyclales; f__Rhodocyclaceae; g__Hydrogenophilus; s__
ASV2481	dc429be245587ef8970512ab71109d48	summer	0.275747	0.001	0.0119792	54	632.669	2.09493	k__Bacteria; p__Firmicutes; c__Clostridia; o__Clostridiales; f__Ruminococcaceae; g__; s__
ASV2486	dc8e54b7b5c60aeac03725d105568942	summer	0.180301	0.001	0.0119792	40	999.031	3.30805	k__Bacteria; p__Actinobacteria; c__Actinobacteria; o__Actinomycetales; f__Dermabacteraceae; g__Brachybacterium
ASV2503	de5977386e4e62e1f18f50d541f49c99	summer	0.105263	0.001	0.0119792	16	732.547	2.42565	k__Bacteria; p__Bacteroidetes; c__Bacteroidia; o__Bacteroidales; f__Rikenellaceae; g__; s__
ASV2505	de8a2e03964aafb48e3afed18665266f	summer	0.331417	0.001	0.0119792	107	28869.8	95.5952	k__Bacteria; p__Proteobacteria; c__Gammaproteobacteria; o__Pseudomonadales; f__Moraxellaceae; g__Acinetobacter; s__
ASV2526	e068d1074ef4d9d8805ab675d8cd533e	summer	0.403877	0.001	0.0119792	96	1480.87	4.90355	k__Bacteria; p__Firmicutes; c__Clostridia; o__Clostridiales; f__; g__; s__
ASV2550	e333f085e6800e69b7fc94be6be195fa	summer	0.248081	0.001	0.0119792	63	4896.9	16.2149	k__Bacteria; p__[Thermi]; c__Deinococci; o__Thermales; f__Thermaceae; g__Meiothermus; s__
ASV2560	e40e59032b35c06257eaee46d3592492	summer	0.442673	0.001	0.0119792	173	6677.6	22.1113	k__Bacteria; p__Proteobacteria; c__Epsilonproteobacteria; o__Campylobacterales; f__Campylobacteraceae; g__Arcobacter
ASV2566	e4665547aa3162eb91f5b24a4bcd2355	summer	0.724717	0.001	0.0119792	276	462994	1533.09	k__Bacteria; p__Proteobacteria; c__Gammaproteobacteria; o__Pseudomonadales; f__Moraxellaceae; g__Acinetobacter; s__johnsonii
ASV2571	e511b69c658b6fb1cb94858ac67d1beb	summer	0.122938	0.001	0.0119792	23	353.055	1.16905	k__Bacteria; p__Bacteroidetes; c__Flavobacteriia; o__Flavobacteriales; f__[Weeksellaceae]; g__Chryseobacterium; s__
ASV2600	e6c052dee36e7d84c13727e062348aaf	summer	0.203947	0.001	0.0119792	31	497.545	1.6475	k__Bacteria; p__Firmicutes; c__Clostridia; o__Clostridiales; f__Veillonellaceae; g__Veillonella; s__
ASV2633	ea1ae76f3a40e96f8d5b574051357fd1	summer	0.0921053	0.001	0.0119792	14	113.434	0.37561	k__Bacteria; p__Firmicutes; c__Clostridia; o__Clostridiales; f__Veillonellaceae; g__; s__
ASV2656	ebe77c35ce40dccd62cdfcd527855147	summer	0.464763	0.001	0.0119792	195	16167.4	53.5346	k__Bacteria; p__Firmicutes; c__Clostridia; o__Clostridiales; f__; g__; s__
ASV2657	ec034dd35e0c802c649f502cc56af181	summer	0.837381	0.001	0.0119792	148	14277.9	47.2777	k__Bacteria; p__Proteobacteria; c__Epsilonproteobacteria; o__Campylobacterales; f__Helicobacteraceae; g__Helicobacter
ASV2664	ecf373f79991f3086ecd0f4270b75472	summer	0.282895	0.001	0.0119792	43	966.717	3.20105	k__Bacteria; p__Actinobacteria; c__Actinobacteria; o__Actinomycetales; f__Corynebacteriaceae; g__Corynebacterium; s__
ASV2671	ed9f1fb12c4144f9ce5865b3966f36b9	summer	0.243421	0.001	0.0119792	37	645.995	2.13906	k__Bacteria; p__Proteobacteria; c__Alphaproteobacteria; o__Rhizobiales; f__; g__; s__
ASV2672	eda7dc7f0b2168a5987e71bbad8d9369	summer	0.2158	0.001	0.0119792	44	860.923	2.85074	k__Bacteria; p__Firmicutes; c__Clostridia; o__Clostridiales; f__Lachnospiraceae; g__; s__
ASV2674	edf24a625634f242d8140a387dd83189	summer	0.204992	0.001	0.0119792	50	2099.14	6.95079	k__Bacteria; p__Proteobacteria; c__Gammaproteobacteria; o__Aeromonadales; f__Aeromonadaceae; g__; s__
ASV2702	f0047bb7c4153965c2d252c5b7bb70ca	summer	0.164474	0.001	0.0119792	25	939.754	3.11177	k__Bacteria; p__Bacteroidetes; c__Bacteroidia; o__Bacteroidales; f__[Odoribacteraceae]; g__Butyricimonas; s__
ASV2709	f068070e15392e5f241d2bdedbb55f65	summer	0.276477	0.001	0.0119792	70	1083.49	3.58773	k__Bacteria; p__Firmicutes; c__Clostridia; o__Clostridiales; f__Veillonellaceae; g__Acidaminococcus; s__
ASV2711	f08887154a4ada3f0abba481109b1cf6	summer	0.424585	0.001	0.0119792	135	4705.64	15.5816	k__Bacteria; p__Firmicutes; c__Clostridia; o__Clostridiales; f__Ruminococcaceae; g__; s__
ASV2712	f0c47015ecaa93c4d03cc1ad4efd41c8	summer	0.210005	0.001	0.0119792	34	267.749	0.886587	k__Bacteria; p__Firmicutes; c__Clostridia; o__Clostridiales; f__Clostridiaceae; g__; s__
ASV2721	f1bf54df5e1273458c801d47a8e6d218	summer	0.338173	0.001	0.0119792	94	16780.6	55.565	k__Bacteria; p__Bacteroidetes; c__Flavobacteriia; o__Flavobacteriales; f__Flavobacteriaceae; g__Myroides; s__odoratimimus
ASV2725	f21e736d04df9c872970506b1544c7c7	summer	0.138158	0.001	0.0119792	21	127.723	0.422925	k__Bacteria; p__Firmicutes; c__Clostridia; o__Clostridiales; f__Lachnospiraceae; g__; s__
ASV2731	f2fb96616edc08f4158156860a4579a3	summer	0.151316	0.001	0.0119792	23	364.979	1.20854	k__Bacteria; p__Actinobacteria; c__Actinobacteria; o__Actinomycetales; f__Corynebacteriaceae; g__Corynebacterium; s__
ASV2732	f30c28eb5f5131329891945923fe4d23	summer	0.302632	0.001	0.0119792	46	4409.5	14.601	k__Bacteria; p__Firmicutes; c__Bacilli; o__Lactobacillales; f__Streptococcaceae; g__Streptococcus; s__
ASV2737	f3403a73523b9649d0620b029ad1881c	summer	0.229839	0.001	0.0119792	38	45670.4	151.226	k__Bacteria; p__Firmicutes; c__Bacilli; o__Lactobacillales; f__Streptococcaceae; g__Streptococcus; s__
ASV2758	f52e5b246b657c9ef9da6503b0fb4c5d	summer	0.157545	0.001	0.0119792	36	807.076	2.67244	k__Bacteria; p__Actinobacteria; c__Actinobacteria; o__Actinomycetales; f__Micrococcaceae; g__Kocuria
ASV2759	f53161d3d15012a7875ad4ab9a84fe7c	summer	0.0855263	0.001	0.0119792	13	871.51	2.8858	k__Bacteria; p__Proteobacteria; c__Gammaproteobacteria; o__Pasteurellales; f__Pasteurellaceae; g__Aggregatibacter
ASV2773	f6e0474484167d4ab5322709dc661e71	summer	0.180625	0.001	0.0119792	31	2845.56	9.4224	k__Bacteria; p__Firmicutes; c__Bacilli; o__Bacillales; f__Bacillaceae; g__Bacillus; s__
ASV2778	f785ef8cbd20ad0bb703656e11341178	summer	0.177632	0.001	0.0119792	27	761.994	2.52316	k__Bacteria; p__Firmicutes; c__Clostridia; o__Clostridiales; f__Veillonellaceae; g__Veillonella; s__dispar
ASV2782	f7be628a15d4c09e477558a698928ca8	summer	0.25	0.001	0.0119792	38	2320.55	7.68395	k__Bacteria; p__Firmicutes; c__Clostridia; o__Clostridiales; f__Peptostreptococcaceae; g__Peptostreptococcus
ASV2796	f92e67565b7342167f8154585bda3c76	summer	0.131579	0.001	0.0119792	20	316.268	1.04724	k__Bacteria; p__Firmicutes; c__Clostridia; o__Clostridiales; f__[Tissierellaceae]; g__Sporanaerobacter; s__
ASV2812	fb105a52cda8fe5fa8c7e2ad7332eb81	summer	0.291664	0.001	0.0119792	79	3053.5	10.1109	k__Bacteria; p__Proteobacteria; c__Gammaproteobacteria; o__Enterobacteriales; f__Enterobacteriaceae; g__Morganella
ASV2814	fb244373da73fc664f4639a21f400669	summer	0.425242	0.001	0.0119792	79	119833	396.797	k__Bacteria; p__Proteobacteria; c__Gammaproteobacteria; o__Pasteurellales; f__Pasteurellaceae
ASV2826	fc301991ab26ebc332350a8761048a52	summer	0.129284	0.001	0.0119792	21	196.427	0.65042	k__Bacteria; p__Firmicutes; c__Clostridia; o__Clostridiales; f__Ruminococcaceae; g__; s__
ASV2831	fcafc5d3143fc9135191531d5d45e6e9	summer	0.105263	0.001	0.0119792	16	755.654	2.50217	k__Bacteria; p__Firmicutes; c__Bacilli; o__Lactobacillales; f__Streptococcaceae; g__Streptococcus; s__
ASV2837	fd23085d516ece18975acd6d3e46ad38	summer	0.138001	0.001	0.0119792	22	52954.1	175.345	k__Bacteria; p__Firmicutes; c__Bacilli; o__Bacillales; f__Bacillaceae
ASV2842	fd79345da33411a26e7cb8af2404e0d0	summer	0.329662	0.001	0.0119792	64	985.67	3.26381	k__Bacteria; p__Firmicutes; c__Clostridia; o__Clostridiales; f__; g__; s__
ASV2860	fe81d84b4d926c76eed7c052d03fd38a	summer	0.174147	0.001	0.0119792	30	558.126	1.8481	k__Bacteria; p__Proteobacteria; c__Alphaproteobacteria; o__RF32; f__; g__; s__
ASV2863	fec4c23f84855f5d83a872ae020009f0	summer	0.215639	0.001	0.0119792	34	2731.85	9.04585	k__Bacteria; p__Bacteroidetes; c__Bacteroidia; o__Bacteroidales; f__Bacteroidaceae; g__Bacteroides; s__
ASV2866	ff2479187b611e3d4d242c4cf063b791	summer	0.212577	0.001	0.0119792	57	1129.8	3.74105	k__Bacteria; p__Firmicutes; c__Clostridia; o__Clostridiales; f__; g__; s__
ASV137	0b1052b953676459c02c7eb4b24e72bd	summer	0.398106	0.002	0.0206835	126	238250	788.906	k__Bacteria; p__Firmicutes; c__Clostridia; o__Clostridiales; f__Clostridiaceae; g__Caloramator; s__
ASV179	0e455b02245fabd87c650afd8637b860	summer	0.0723684	0.002	0.0206835	11	212.613	0.704015	k__Bacteria; p__Bacteroidetes; c__Bacteroidia; o__Bacteroidales; f__S24-7; g__; s__
ASV215	10fece4d392f14c52ab03283511b19d0	summer	0.381614	0.002	0.0206835	137	134498	445.356	k__Bacteria; p__Thermotogae; c__Thermotogae; o__Thermotogales; f__Thermotogaceae; g__Fervidobacterium; s__
ASV236	12e4da88d8d7f2a97f9628ed6b30d522	summer	0.3463	0.002	0.0206835	126	21591.7	71.4957	k__Bacteria; p__Firmicutes; c__Clostridia; o__Clostridiales; f__Clostridiaceae; g__Clostridium; s__
ASV304	187b1e96383f94402782f85f6ff8a1cd	summer	0.0570749	0.002	0.0206835	10	163.498	0.541385	k__Bacteria; p__Proteobacteria; c__Gammaproteobacteria; o__Pseudomonadales; f__Pseudomonadaceae; g__Pseudomonas
ASV311	19152b628f4a5471a124fc5c5de7ffec	summer	0.106795	0.002	0.0206835	21	306.691	1.01553	k__Bacteria; p__Firmicutes; c__Clostridia; o__Clostridiales; f__; g__; s__
ASV331	1a50e3ba5bff9d35410550b60dd4baf2	summer	0.112899	0.002	0.0206835	24	193.195	0.639719	k__Bacteria; p__Firmicutes; c__Clostridia; o__Clostridiales; f__Ruminococcaceae; g__; s__
ASV345	1ba8b614daead9a92a67e6ab867f4742	summer	0.0657895	0.002	0.0206835	10	69.3412	0.229607	k__Bacteria; p__Firmicutes; c__Clostridia; o__Clostridiales; f__; g__; s__
ASV409	218fcfe9dca0d9a80f3fdd4854e79de0	summer	0.0723684	0.002	0.0206835	11	95.6172	0.316613	k__Bacteria; p__Lentisphaerae; c__[Lentisphaeria]; o__Victivallales; f__Victivallaceae; g__; s__
ASV447	24f0cc9294a589be8e5cf035c71314fc	summer	0.0723684	0.002	0.0206835	11	522.052	1.72865	k__Bacteria; p__Actinobacteria; c__Coriobacteriia; o__Coriobacteriales; f__Coriobacteriaceae; g__Collinsella; s__stercoris
ASV451	250011c49920c1a09aa35b79f6c4e85b	summer	0.0774333	0.002	0.0206835	14	108.522	0.359345	k__Bacteria; p__Firmicutes; c__Clostridia; o__Clostridiales; f__; g__; s__
ASV548	2d0dbfb13132413529e90edce2c481ac	summer	0.0657895	0.002	0.0206835	10	70.7971	0.234428	k__Bacteria; p__Synergistetes; c__Synergistia; o__Synergistales; f__Anaerobaculaceae; g__Anaerobaculum; s__
ASV754	3e69bdba23c98ce2fec685e6ae3b37ad	summer	0.0886171	0.002	0.0206835	19	252.477	0.836016	k__Bacteria; p__TM7; c__TM7-3; o__CW040; f__F16; g__; s__
ASV872	47dfda0d5515ab04dd2a9f068c914af0	summer	0.0723684	0.002	0.0206835	11	170.972	0.566131	k__Bacteria; p__Proteobacteria; c__Gammaproteobacteria; o__Pseudomonadales; f__Moraxellaceae; g__Psychrobacter
ASV886	497e7efbb4252ff66d68fa22de3655c0	summer	0.101383	0.002	0.0206835	18	397.069	1.3148	k__Bacteria; p__Bacteroidetes; c__Bacteroidia; o__Bacteroidales; f__Bacteroidaceae; g__Bacteroides; s__
ASV1138	61fe17eded156b91af57678f930b752c	summer	0.102796	0.002	0.0206835	18	563.671	1.86646	k__Bacteria; p__Deferribacteres; c__Deferribacteres; o__Deferribacterales; f__Deferribacteraceae; g__Mucispirillum
ASV1212	688333979b9b7d7388860f37a2fb3d00	summer	0.213464	0.002	0.0206835	75	857.295	2.83873	k__Bacteria; p__Firmicutes; c__Clostridia; o__Clostridiales; f__Clostridiaceae; g__Clostridium; s__
ASV1256	6c0999913b3f163a6b218e0d99acee83	summer	0.0723684	0.002	0.0206835	11	215.684	0.714184	k__Bacteria; p__Cyanobacteria; c__4C0d-2; o__YS2; f__; g__; s__
ASV1262	6c50441c41f54a367832c0bbabc48f1b	summer	0.0789474	0.002	0.0206835	12	273.879	0.906883	k__Bacteria; p__Bacteroidetes; c__Bacteroidia; o__Bacteroidales; f__Rikenellaceae; g__; s__
ASV1324	71a6fbee27dbb117dad86e0e4cba30bd	summer	0.11048	0.002	0.0206835	22	2121.67	7.02539	k__Bacteria; p__Verrucomicrobia; c__Verrucomicrobiae; o__Verrucomicrobiales; f__Verrucomicrobiaceae; g__Akkermansia; s__
ASV1396	78d8961b8cf69d91149bea2f1dfcc370	summer	0.230798	0.002	0.0206835	72	1125.65	3.72731	k__Bacteria; p__Proteobacteria; c__Deltaproteobacteria; o__Desulfovibrionales; f__Desulfovibrionaceae; g__Bilophila; s__
ASV1418	7a6423350265e4676ee30f53807bdfc6	summer	0.11217	0.002	0.0206835	27	377.21	1.24904	k__Bacteria; p__Firmicutes; c__Clostridia; o__Clostridiales; f__Christensenellaceae; g__; s__
ASV1616	8e2b977af7ca0fb399463edf1368ae19	summer	0.0592105	0.002	0.0206835	9	73.2367	0.242506	k__Bacteria; p__Firmicutes; c__Clostridia; o__Clostridiales; f__; g__; s__
ASV1706	96e2c3d413631f8ee814ebfbefdcdac7	summer	0.173199	0.002	0.0206835	52	1043.12	3.45403	k__Bacteria
ASV1767	9b7f6c0eb0ec8c6caaf26ca1008c172c	summer	0.0723684	0.002	0.0206835	11	135.719	0.449401	k__Bacteria; p__Elusimicrobia; c__Elusimicrobia; o__Elusimicrobiales; f__Elusimicrobiaceae
ASV2119	bbbacabda6755be480d4c8aefb0a8ae7	summer	0.0789474	0.002	0.0206835	12	91.3262	0.302405	k__Bacteria; p__Acidobacteria; c__[Chloracidobacteria]; o__RB41; f__; g__; s__
ASV2138	bd6690eb42a2605ff3ea5466f19af997	summer	0.0926655	0.002	0.0206835	16	117.575	0.38932	k__Bacteria; p__Firmicutes; c__Clostridia; o__Clostridiales; f__; g__; s__
ASV2171	c0867fc7b2774b13c0753587ca3b677d	summer	0.0789474	0.002	0.0206835	12	135.245	0.44783	k__Bacteria; p__Actinobacteria; c__Coriobacteriia; o__Coriobacteriales; f__Coriobacteriaceae; g__Collinsella; s__
ASV2269	c9d48b8f5a97e42beb5654c13638945a	summer	0.118799	0.002	0.0206835	24	176.57	0.584669	k__Bacteria; p__Firmicutes; c__Clostridia; o__Clostridiales; f__Ruminococcaceae
ASV2354	d1f2cd1fe372f30ae01dc99f192afc5c	summer	0.0657895	0.002	0.0206835	10	467.317	1.54741	k__Bacteria; p__Bacteroidetes; c__Bacteroidia; o__Bacteroidales; f__S24-7; g__; s__
ASV2398	d5f5952c6283c78d3f2a3798a9feef29	summer	0.0723684	0.002	0.0206835	11	76.4956	0.253297	k__Bacteria; p__Firmicutes; c__Clostridia; o__Clostridiales; f__Ruminococcaceae; g__Oscillospira; s__
ASV2466	db5914b6153af5b1e8d5bf58e5d47b8e	summer	0.0592105	0.002	0.0206835	9	5519.88	18.2777	k__Bacteria; p__Proteobacteria; c__Gammaproteobacteria; o__Pasteurellales; f__Pasteurellaceae
ASV2569	e4b4f260a1ed66116ad344cfcf9540b0	summer	0.0723684	0.002	0.0206835	11	120.942	0.400469	k__Bacteria; p__Bacteroidetes; c__Bacteroidia; o__Bacteroidales; f__[Paraprevotellaceae]; g__[Prevotella]; s__
ASV2623	e9721b0674ebfd3edeb2e48134c99aa9	summer	0.0972198	0.002	0.0206835	16	218.47	0.723412	k__Bacteria; p__Lentisphaerae; c__[Lentisphaeria]; o__Victivallales; f__Victivallaceae; g__; s__
ASV2714	f0f8ccdd4481818c865cfb2dffab5e06	summer	0.0802437	0.002	0.0206835	14	145.068	0.480356	k__Bacteria; p__Firmicutes; c__Clostridia; o__Clostridiales; f__Ruminococcaceae; g__; s__
ASV422	22c3bc7a7ac3155c6f315b9d95fa7391	summer	0.0657895	0.003	0.0296392	10	110.811	0.366925	k__Bacteria; p__Proteobacteria; c__Betaproteobacteria; o__Burkholderiales; f__Alcaligenaceae; g__Sutterella; s__
ASV1024	56114c5c6ef4263e68fb9b2dc82ed22d	summer	0.107874	0.003	0.0296392	24	218.559	0.723707	k__Bacteria; p__Firmicutes; c__Clostridia; o__Clostridiales
ASV1373	75fd10dc72434d2ed5a3d28a805c375e	summer	0.152637	0.003	0.0296392	39	639.244	2.1167	k__Bacteria; p__Firmicutes; c__Clostridia; o__Clostridiales; f__Ruminococcaceae; g__; s__
ASV1622	8ef387f1b449381c1aab2daeeb8c9447	summer	0.0789474	0.003	0.0296392	12	114.544	0.379285	k__Bacteria; p__Firmicutes; c__Clostridia; o__Clostridiales; f__Ruminococcaceae; g__; s__
ASV1896	a790bc3b69ba41f50eab352509879b74	summer	0.338464	0.003	0.0296392	126	7667.34	25.3885	k__Bacteria; p__Firmicutes; c__Clostridia; o__Clostridiales; f__; g__; s__
ASV1899	a7c7af0fd4a2572c1b5fa2f9c83f97f6	summer	0.167262	0.003	0.0296392	46	368.619	1.22059	k__Bacteria; p__Firmicutes; c__Clostridia; o__Clostridiales; f__Ruminococcaceae; g__; s__
ASV2423	d7d73c66ee3faa8b8ac2d4afb7a3486b	summer	0.0723684	0.003	0.0296392	11	86.3577	0.285953	k__Bacteria; p__Firmicutes; c__Clostridia; o__Clostridiales
ASV2452	da3500e4ae4eab0904472d57618e461b	summer	0.275116	0.003	0.0296392	98	1447.31	4.79241	k__Bacteria; p__Firmicutes; c__Clostridia; o__Clostridiales; f__; g__; s__
ASV2501	de08e36535d9700835ceb219c30cac35	summer	0.0657895	0.003	0.0296392	10	325.747	1.07863	k__Bacteria; p__Bacteroidetes; c__Bacteroidia; o__Bacteroidales; f__Bacteroidaceae; g__Bacteroides; s__
ASV2557	e3b3ab0aad4902b7b637cc2c863b84ac	summer	0.0792091	0.003	0.0296392	16	147.22	0.487483	k__Bacteria; p__Firmicutes; c__Clostridia; o__Clostridiales; f__; g__; s__
ASV2864	fec532246abc3b7e23e2c462291ea0c0	summer	0.0526316	0.003	0.0296392	8	53.3518	0.176661	k__Bacteria; p__Firmicutes; c__Clostridia; o__Clostridiales; f__Ruminococcaceae; g__Oscillospira; s__
ASV76	06c812e48b58ba4c197edd5bce05c572	summer	0.0750708	0.004	0.0377049	13	612.928	2.02956	k__Bacteria; p__Proteobacteria; c__Gammaproteobacteria; o__Pseudomonadales; f__Moraxellaceae; g__Acinetobacter; s__
ASV634	33f8924697b2f4dd2adbb18e7f630678	summer	0.0657895	0.004	0.0377049	10	69.66	0.230662	k__Bacteria; p__Firmicutes; c__Clostridia; o__Clostridiales; f__[Mogibacteriaceae]; g__; s__
ASV639	34672bd701cac5878e2a86caae0ae575	summer	0.0669963	0.004	0.0377049	12	95.1763	0.315153	k__Bacteria; p__Firmicutes; c__Clostridia; o__Clostridiales; f__Clostridiaceae; g__Clostridium; s__
ASV975	516ae5b7f2cc6eebcf99417c39970d26	summer	0.101288	0.004	0.0377049	19	919.967	3.04625	k__Bacteria; p__Proteobacteria; c__Gammaproteobacteria; o__Pasteurellales; f__Pasteurellaceae
ASV1021	55be69eed481d800e54d5a38b3f6057a	summer	0.0725645	0.004	0.0377049	14	269.751	0.893214	k__Bacteria; p__Bacteroidetes; c__Bacteroidia; o__Bacteroidales; f__Bacteroidaceae; g__Bacteroides; s__
ASV1397	791d767a3316487d255e7e6847835fd3	summer	0.144456	0.004	0.0377049	45	614.344	2.03425	k__Bacteria; p__Firmicutes; c__Clostridia; o__Clostridiales; f__Lachnospiraceae; g__Coprococcus; s__
ASV1428	7afe413a6fd2c47f0620db15b62654c7	summer	0.0592105	0.004	0.0377049	9	70.1097	0.232151	k__Bacteria; p__Firmicutes; c__Clostridia; o__Clostridiales; f__Ruminococcaceae
ASV1444	7d013e0929481cb97b30482d52cd8419	summer	0.263975	0.004	0.0377049	90	3956.58	13.1013	k__Bacteria; p__Proteobacteria; c__Betaproteobacteria; o__Burkholderiales; f__Comamonadaceae
ASV1624	8f023260e7484e2871ec7f28baf39a18	summer	0.0592105	0.004	0.0377049	9	49.5556	0.164091	k__Bacteria; p__Firmicutes; c__Clostridia; o__Clostridiales; f__Ruminococcaceae
ASV1881	a5ffdcc159ef03034336123af0d28682	summer	0.0592105	0.004	0.0377049	9	250.945	0.830943	k__Bacteria; p__Firmicutes; c__Clostridia; o__Clostridiales; f__Veillonellaceae; g__; s__
ASV2666	ed1b7c157c38c2543a3ac1df5656ae36	summer	0.149434	0.004	0.0377049	44	704.494	2.33276	k__Bacteria; p__Firmicutes; c__Clostridia; o__Clostridiales; f__Lachnospiraceae; g__; s__
ASV2669	ed83fcc1061680b6f273360d7c935aea	summer	0.0659735	0.004	0.0377049	12	74.7008	0.247354	k__Bacteria; p__Firmicutes; c__Clostridia; o__Clostridiales; f__[Acidaminobacteraceae]; g__Acidaminobacter; s__
ASV371	1e1a4ff0e5e09c383a7f3f9a4b276e3e	summer	0.568536	0.005	0.0450627	289	115655	382.965	k__Bacteria; p__Actinobacteria; c__Actinobacteria; o__Bifidobacteriales; f__Bifidobacteriaceae; g__Bifidobacterium; s__
ASV536	2c122aaf3a8c68da056796b036201567	summer	0.436389	0.005	0.0450627	197	15297	50.6523	k__Bacteria; p__Firmicutes; c__Clostridia; o__Clostridiales; f__Lachnospiraceae; g__; s__
ASV664	367a14050d0d15b7e3a1a0a573fb9e01	summer	0.148908	0.005	0.0450627	44	877.455	2.90548	k__Bacteria; p__Proteobacteria; c__Gammaproteobacteria; o__Pseudomonadales; f__Moraxellaceae; g__Acinetobacter; s__
ASV890	4a0dc130bdd15d2c0d23755170ea8490	summer	0.0890723	0.005	0.0450627	20	487.466	1.61412	k__Bacteria; p__Bacteroidetes; c__Bacteroidia; o__Bacteroidales; f__; g__; s__
ASV940	4ed432738f69839168506987746c1323	summer	0.0832946	0.005	0.0450627	16	2710.6	8.97549	k__Bacteria; p__Proteobacteria; c__Betaproteobacteria; o__Neisseriales; f__Neisseriaceae; g__; s__
ASV1205	680f0ddbc8991135ab353b353eac4e8a	summer	0.129803	0.005	0.0450627	30	2215.84	7.33722	k__Bacteria; p__Firmicutes; c__Bacilli; o__Lactobacillales; f__Lactobacillaceae; g__Lactobacillus; s__
ASV1427	7afc7a5e8265a2d8198c99a6c8f9b960	summer	0.0729507	0.005	0.0450627	14	291.664	0.965776	k__Bacteria; p__Firmicutes; c__Clostridia; o__Clostridiales; f__Clostridiaceae; g__; s__
ASV1472	8022cbbfc3a456023ce25c72e624ba3e	summer	0.20205	0.005	0.0450627	60	3116.79	10.3205	k__Bacteria; p__Proteobacteria; c__Betaproteobacteria; o__Neisseriales; f__Neisseriaceae; g__Vogesella; s__
ASV1724	981b83c95d91c42b50e8300fb0d0b81e	summer	0.140388	0.005	0.0450627	41	339.143	1.12299	k__Bacteria; p__Firmicutes; c__Clostridia; o__Clostridiales; f__Ruminococcaceae; g__; s__
ASV2276	ca1f7957fb5b80c4dbd3731ab03ee838	summer	0.0657895	0.005	0.0450627	10	143.097	0.473833	k__Bacteria; p__Proteobacteria; c__Alphaproteobacteria; o__Rhizobiales; f__Phyllobacteriaceae
ASV2610	e7b2b65b754a7f0106ed23f3ffe0c6c0	summer	0.0636331	0.005	0.0450627	11	126.779	0.419797	k__Bacteria; p__Firmicutes; c__Clostridia; o__Clostridiales; f__Ruminococcaceae; g__; s__
ASV2762	f5708354bd7eabffd90a0e0a2b0f8ea0	summer	0.14979	0.005	0.0450627	44	656.679	2.17443	k__Bacteria; p__Firmicutes; c__Clostridia; o__Clostridiales; f__; g__; s__
ASV532	2bce1a6366b4d39de9b8935be8fed517	summer	0.0526316	0.006	0.0516467	8	90.2163	0.29873	k__Bacteria; p__Actinobacteria; c__Actinobacteria; o__Actinomycetales; f__Actinomycetaceae; g__Actinomyces; s__
ASV570	2f23965f7d7edfddb170cf29164eb4a2	summer	0.0565424	0.006	0.0516467	10	168.982	0.559542	k__Bacteria; p__Proteobacteria; c__Betaproteobacteria; o__Neisseriales; f__Neisseriaceae
ASV602	321576d7634d6486b04a3fed13e06b71	summer	0.0526316	0.006	0.0516467	8	45.1986	0.149664	k__Bacteria; p__Firmicutes; c__Clostridia; o__Clostridiales; f__Ruminococcaceae; g__; s__
ASV632	33c4c6dbdfa151ae9b9ab50fb027cb93	summer	0.0666928	0.006	0.0516467	12	134.252	0.444543	k__Bacteria; p__Firmicutes; c__Clostridia; o__Clostridiales; f__Lachnospiraceae
ASV939	4e79a4b4b9aada91f42b5f307587b908	summer	0.0592105	0.006	0.0516467	9	42.5412	0.140865	k__Bacteria; p__Firmicutes; c__Clostridia; o__Clostridiales; f__Ruminococcaceae; g__; s__
ASV1206	68271adb287a2b5150625aaf015c8c3a	summer	0.0640641	0.006	0.0516467	11	115.529	0.382545	k__Bacteria; p__Firmicutes; c__Clostridia; o__Clostridiales; f__Veillonellaceae; g__Phascolarctobacterium; s__
ASV1218	68d550fa70a592b89c8306401c69afa4	summer	0.0806879	0.006	0.0516467	17	279.526	0.925584	k__Bacteria; p__Proteobacteria; c__Deltaproteobacteria; o__Desulfovibrionales; f__Desulfovibrionaceae; g__Desulfovibrio; s__
ASV1535	85bbc0dc256989be79d94509b7208e13	summer	0.0526316	0.006	0.0516467	8	360.661	1.19424	k__Bacteria; p__Bacteroidetes; c__Flavobacteriia; o__Flavobacteriales; f__Flavobacteriaceae; g__Myroides; s__
ASV1696	95a2b96b00dc2443ee05a54e10ca1aef	summer	0.0592105	0.006	0.0516467	9	41.903	0.138752	k__Bacteria; p__Lentisphaerae; c__[Lentisphaeria]; o__Victivallales; f__Victivallaceae; g__; s__
ASV1827	a17af6a22e41288c50a7a1d611e53d34	summer	0.206988	0.006	0.0516467	66	922.134	3.05343	k__Bacteria; p__Proteobacteria; c__Betaproteobacteria; o__Burkholderiales; f__Oxalobacteraceae; g__Ralstonia; s__
ASV2497	ddf0da5e501a1e980dd9d985ac2b65a7	summer	0.0795577	0.006	0.0516467	17	555.523	1.83948	k__Bacteria; p__Bacteroidetes; c__Flavobacteriia; o__Flavobacteriales; f__Flavobacteriaceae; g__Flavobacterium; s__
ASV2581	e570e71319bd4413999353f8e7e1a4de	summer	0.179486	0.006	0.0516467	54	1092.17	3.61646	k__Bacteria; p__Firmicutes; c__Clostridia; o__Clostridiales; f__Lachnospiraceae; g__Blautia
ASV2791	f854a7f743bcd05f8a96bd97741662e2	summer	0.0682294	0.006	0.0516467	12	103.08	0.341325	k__Bacteria; p__Firmicutes; c__Clostridia; o__Clostridiales; f__Ruminococcaceae; g__; s__
ASV100	08d2e6bd18f5bf6e5e7766e572ef40fe	summer	0.113832	0.007	0.0578305	33	273.004	0.903988	k__Bacteria; p__Firmicutes; c__Clostridia; o__Clostridiales; f__; g__; s__
ASV209	108d7790935a5c90ec42e7673854dbb7	summer	0.0526316	0.007	0.0578305	8	40.8555	0.135283	k__Bacteria; p__Firmicutes; c__Clostridia; o__Clostridiales; f__Ruminococcaceae; g__Ruminococcus; s__
ASV217	1132175e57e2b191bcec0e8bbe863dc7	summer	0.0592105	0.007	0.0578305	9	82.8635	0.274383	k__Bacteria; p__Bacteroidetes; c__Bacteroidia; o__Bacteroidales; f__Porphyromonadaceae; g__Parabacteroides; s__
ASV274	15b20dad79bd974d25921aa9322eb9c8	summer	0.0741159	0.007	0.0578305	14	239.876	0.79429	k__Bacteria; p__Proteobacteria; c__Gammaproteobacteria; o__Enterobacteriales; f__Enterobacteriaceae
ASV299	18229423f5e4a453d5a68bb97e6831b4	summer	0.0651289	0.007	0.0578305	12	60.9416	0.201793	k__Bacteria; p__Firmicutes; c__Clostridia; o__Clostridiales; f__Lachnospiraceae
ASV724	3c1313981306da8b56329cf5da3a6770	summer	0.0592105	0.007	0.0578305	9	44.7701	0.148245	k__Bacteria; p__Firmicutes; c__Clostridia; o__Clostridiales; f__Ruminococcaceae; g__; s__
ASV845	45ea709835a9a39bd3182ed78e4c0f0f	summer	0.0526316	0.007	0.0578305	8	63.7212	0.210997	k__Bacteria; p__Firmicutes; c__Clostridia; o__Clostridiales; f__Ruminococcaceae; g__Oscillospira; s__
ASV1060	58cea8122ec23e89c8b34b6510976ce0	summer	0.0592105	0.007	0.0578305	9	107.235	0.355084	k__Bacteria; p__Actinobacteria; c__Actinobacteria; o__Actinomycetales; f__Micrococcaceae
ASV1276	6dcd25b41cf261be9b7917fff1c51afc	summer	0.0526316	0.007	0.0578305	8	113.224	0.374914	k__Bacteria; p__Firmicutes; c__Bacilli; o__Bacillales; f__Bacillaceae; g__Bacillus; s__
ASV1808	9f67dc06ffd036d4bb64f1abacf4804a	summer	0.297381	0.007	0.0578305	119	2785.38	9.2231	k__Bacteria; p__Proteobacteria; c__Betaproteobacteria; o__Burkholderiales; f__Comamonadaceae
ASV1875	a50f9a0c0fd821cd417caf3eff7d47de	summer	0.0592105	0.007	0.0578305	9	58.5844	0.193988	k__Bacteria; p__Bacteroidetes; c__Bacteroidia; o__Bacteroidales; f__Bacteroidaceae; g__Bacteroides; s__
ASV2168	c06a3af7b023351c9e9e81b19a94a3a4	summer	0.0705675	0.007	0.0578305	14	1489.36	4.93166	k__Bacteria; p__Bacteroidetes; c__Bacteroidia; o__Bacteroidales; f__Porphyromonadaceae; g__Parabacteroides; s__
ASV197	0ff0e8591dc51a87d95d74c6eb88c708	summer	0.0526316	0.008	0.0640669	8	147.734	0.489185	k__Bacteria; p__Firmicutes; c__Clostridia; o__Clostridiales; f__Clostridiaceae; g__Caloramator; s__
ASV584	306c2ff5b0d5fa7056cbaa2fed99fd30	summer	0.379037	0.008	0.0640669	151	21810.7	72.2207	k__Bacteria; p__Bacteroidetes; c__Bacteroidia; o__Bacteroidales; f__Rikenellaceae; g__; s__
ASV700	39ed8240023487aaf81653e4aebc48e9	summer	0.0526316	0.008	0.0640669	8	46.8314	0.155071	k__Bacteria; p__Tenericutes; c__Mollicutes; o__RF39; f__; g__; s__
ASV1267	6ca55378e83ef813956471dbcdb10f11	summer	0.0867658	0.008	0.0640669	19	256.272	0.848584	k__Bacteria; p__Firmicutes; c__Clostridia; o__Clostridiales; f__; g__; s__
ASV1287	6f10ba7d7e4700a3bd3677e6f11b5f96	summer	0.0811572	0.008	0.0640669	17	161.922	0.536166	k__Bacteria; p__Firmicutes; c__Clostridia; o__Clostridiales; f__; g__; s__
ASV1870	a4e88bb1d1a513730e9c9093777a4d88	summer	0.0460526	0.008	0.0640669	7	46.8786	0.155227	k__Bacteria; p__Firmicutes; c__Clostridia; o__Clostridiales; f__Ruminococcaceae; g__; s__
ASV1894	a73c75e97aa97dd35e12ae2a64907508	summer	0.0585888	0.008	0.0640669	10	1429.61	4.73382	k__Bacteria; p__Firmicutes; c__Bacilli; o__Bacillales; f__Bacillaceae; g__Bacillus; s__
ASV2275	ca10ff1aedd881dccdb740077edd3875	summer	0.0526316	0.008	0.0640669	8	119.91	0.397052	k__Bacteria; p__Bacteroidetes; c__Bacteroidia; o__Bacteroidales; f__Porphyromonadaceae; g__Parabacteroides; s__distasonis
ASV2383	d4d027aec92a2ab0c8e1bce65098298a	summer	0.0526316	0.008	0.0640669	8	39.805	0.131805	k__Bacteria; p__Firmicutes; c__Clostridia; o__Clostridiales; f__Ruminococcaceae; g__; s__
ASV2384	d4dae4e043f65dc3b71574809bba3c4b	summer	0.134476	0.008	0.0640669	34	3744.47	12.3989	k__Bacteria; p__Firmicutes; c__Clostridia; o__Clostridiales; f__Veillonellaceae; g__; s__
ASV287	173797cc11aed2a3be61e224feecd83b	summer	0.0526316	0.009	0.0706967	8	307.699	1.01887	k__Bacteria; p__Proteobacteria; c__Betaproteobacteria; o__Neisseriales; f__Neisseriaceae
ASV1363	75459df49876c235d674a61f41987ed5	summer	0.0526316	0.009	0.0706967	8	40.7135	0.134813	k__Bacteria; p__Firmicutes; c__Clostridia; o__Clostridiales; f__Ruminococcaceae; g__Ruminococcus; s__
ASV1385	773a8f1d0c2cf918f02a706b7a1cf3f7	summer	0.0843206	0.009	0.0706967	20	123.148	0.407773	k__Bacteria; p__Proteobacteria; c__Gammaproteobacteria; o__Aeromonadales; f__Aeromonadaceae; g__; s__
ASV2087	b97d971b4f3d15a72f9e521004ab3f59	summer	0.0526316	0.009	0.0706967	8	61.4433	0.203455	k__Bacteria; p__Firmicutes; c__Clostridia; o__Clostridiales; f__Ruminococcaceae; g__; s__
ASV2621	e91b5164d1dc75f5480d7595ca72aad5	summer	0.064188	0.009	0.0706967	11	384.127	1.27195	k__Bacteria; p__Proteobacteria; c__Gammaproteobacteria; o__Pseudomonadales; f__Moraxellaceae; g__Acinetobacter; s__
ASV2795	f8ae2c9e5dc377889c94a8088fbe4e0e	summer	0.110655	0.009	0.0706967	27	780.4	2.5841	k__Bacteria; p__Bacteroidetes; c__Flavobacteriia; o__Flavobacteriales; f__[Weeksellaceae]
ASV554	2dceba576bbb97147212ca42fd99236c	summer	0.0460526	0.01	0.0777027	7	51.3866	0.170154	k__Bacteria; p__Firmicutes; c__Clostridia; o__Clostridiales; f__Ruminococcaceae
ASV727	3c1c79ffefcc8c9f015635f977a2b9e1	summer	0.0576842	0.01	0.0777027	10	110.077	0.364493	k__Bacteria; p__Fusobacteria; c__Fusobacteriia; o__Fusobacteriales; f__Leptotrichiaceae; g__Leptotrichia; s__
ASV1614	8dddccdb7a5a7b31bb200a291846a85e	summer	0.0915298	0.01	0.0777027	22	293.562	0.97206	k__Bacteria; p__Proteobacteria; c__Gammaproteobacteria; o__Pseudomonadales; f__Moraxellaceae; g__Acinetobacter; s__
ASV2533	e141ec211f2faad5b4d52c490a81aed3	summer	0.0526316	0.01	0.0777027	8	119.404	0.395378	k__Bacteria; p__Firmicutes; c__Clostridia; o__Clostridiales; f__[Tissierellaceae]; g__; s__
ASV1045	57786647571da840712acc9f1bc6374d	summer	0.0526316	0.011	0.084109	8	237.097	0.78509	k__Bacteria; p__Bacteroidetes; c__Bacteroidia; o__Bacteroidales; f__Bacteroidaceae; g__Bacteroides; s__
ASV2046	b556e24f9143b2d90f1b3c1a033ddb9d	summer	0.0948758	0.011	0.084109	26	313.66	1.03861	k__Bacteria; p__Proteobacteria; c__Deltaproteobacteria; o__Bdellovibrionales; f__Bacteriovoracaceae; g__; s__
ASV2426	d804ce532e9c9b76d28cd36b5d743306	summer	0.0460526	0.011	0.084109	7	48.8712	0.161825	k__Bacteria; p__Firmicutes; c__Clostridia; o__Clostridiales; f__Ruminococcaceae; g__; s__
ASV2682	ee6d3091159b80aecf0f1bea03d729b1	summer	0.356276	0.011	0.084109	156	6624.46	21.9353	k__Bacteria; p__Firmicutes; c__Clostridia; o__Clostridiales; f__Ruminococcaceae; g__; s__
ASV1151	62ce1038f0d21453343ac95dd01aebd0	summer	0.054489	0.012	0.0903141	11	106.176	0.351575	k__Bacteria; p__Firmicutes; c__Clostridia; o__Clostridiales; f__Ruminococcaceae; g__Oscillospira; s__
ASV1790	9e43330e31c3b063c28d7fae1956e437	summer	0.261275	0.012	0.0903141	101	3390.19	11.2258	k__Bacteria; p__Firmicutes; c__Clostridia; o__Clostridiales; f__Ruminococcaceae; g__; s__
ASV1813	a024310b5e0694d8e1cdeb5b4cd37e9b	summer	0.167064	0.012	0.0903141	56	358.82	1.18815	k__Bacteria; p__Firmicutes; c__Clostridia; o__Clostridiales; f__; g__; s__
ASV1883	a6462e9f5c907a30ee902fe9c378985b	summer	0.0507396	0.012	0.0903141	9	97.946	0.324324	k__Bacteria; p__Proteobacteria; c__Deltaproteobacteria; o__Bdellovibrionales; f__Bacteriovoracaceae; g__; s__
ASV2254	c879606f23bcf0f89c573c3afdd69ba7	summer	0.0848211	0.012	0.0903141	21	204.109	0.675857	k__Bacteria; p__Firmicutes; c__Clostridia; o__Clostridiales; f__; g__; s__
ASV2294	cbccebda0e78fdde7a62c35ecc92f6ac	summer	0.0968781	0.012	0.0903141	25	453.201	1.50067	k__Bacteria; p__Firmicutes; c__Clostridia; o__Clostridiales; f__; g__; s__
ASV405	209ee4d60ad6d7ec6d551629ff56cf29	summer	0.0699075	0.013	0.0965762	13	424.149	1.40447	k__Bacteria; p__Proteobacteria; c__Gammaproteobacteria; o__Vibrionales; f__Vibrionaceae; g__Photobacterium
ASV749	3e302d1a2b82e292b44d4b6165963231	summer	0.0460526	0.013	0.0965762	7	64.1746	0.212499	k__Bacteria; p__Bacteroidetes; c__Bacteroidia; o__Bacteroidales; f__; g__; s__
ASV2040	b4f53cab52cd9ed8119c0813869abe01	summer	0.0460526	0.013	0.0965762	7	688.888	2.28109	k__Bacteria; p__Proteobacteria; c__Betaproteobacteria; o__Burkholderiales; f__Alcaligenaceae; g__Sutterella; s__
ASV2739	f341a3862dfafcd3c16939515ff07b62	summer	0.106738	0.013	0.0965762	32	271.222	0.898086	k__Bacteria; p__Proteobacteria; c__Deltaproteobacteria; o__Desulfovibrionales; f__Desulfovibrionaceae; g__; s__
ASV252	13d9bfbe8e3aeb1eafad73e9fb235337	summer	0.0460526	0.014	0.102679	7	33.4219	0.110668	k__Bacteria; p__Firmicutes; c__Clostridia; o__Clostridiales; f__Veillonellaceae; g__; s__
ASV951	500ffb1f6e3010e6892b87b40cfd1f0a	summer	0.0601695	0.014	0.102679	11	55.2839	0.183059	k__Bacteria; p__Firmicutes; c__Clostridia; o__Clostridiales; f__Ruminococcaceae; g__; s__
ASV1371	75e75b00c37df81b10c23161d4f9d276	summer	0.083064	0.014	0.102679	22	214.905	0.711606	k__Bacteria; p__Firmicutes; c__Clostridia; o__Clostridiales; f__Ruminococcaceae; g__Oscillospira; s__
ASV1755	9a36e660e8309da3d99769f889339d28	summer	0.202898	0.014	0.102679	72	1539.84	5.09881	k__Bacteria; p__Bacteroidetes; c__Bacteroidia; o__Bacteroidales; f__[Barnesiellaceae]; g__; s__
ASV356	1ce51ab1ef189a20a252bee54e1243ca	summer	0.104766	0.015	0.10701	30	317.557	1.05151	k__Bacteria; p__Firmicutes; c__Clostridia; o__Clostridiales; f__Ruminococcaceae; g__; s__
ASV605	3236b54344bc83cf0b0c15b6f7211361	summer	0.257384	0.015	0.10701	99	7715.46	25.5479	k__Bacteria; p__Bacteroidetes; c__Bacteroidia; o__Bacteroidales; f__Bacteroidaceae; g__Bacteroides; s__uniformis
ASV851	466b2c7c1ef81bbf47f209f11f7d3faa	summer	0.0460526	0.015	0.10701	7	56.4792	0.187017	k__Bacteria; p__Tenericutes; c__Mollicutes; o__RF39; f__; g__; s__
ASV1054	588cd6351e5edeae331384dfee998eba	summer	0.0460526	0.015	0.10701	7	54.7513	0.181296	k__Archaea; p__Euryarchaeota; c__Methanobacteria; o__Methanobacteriales; f__Methanobacteriaceae; g__Methanobrevibacter; s__
ASV1943	abf23f145829df59fff42700db611005	summer	0.0517199	0.015	0.10701	10	65.6136	0.217264	k__Bacteria; p__Firmicutes; c__Clostridia; o__Clostridiales; f__Dehalobacteriaceae; g__Dehalobacterium; s__
ASV2090	b9b37ca7afc2bdf7d71ba9ef8ef15c3e	summer	0.0460526	0.015	0.10701	7	57.4915	0.190369	k__Bacteria; p__Proteobacteria; c__Gammaproteobacteria; o__Xanthomonadales; f__Sinobacteraceae; g__Nevskia
ASV2240	c7871cc5d0ef1d98f2ec8247aef27810	summer	0.135026	0.015	0.10701	47	780.099	2.58311	k__Bacteria; p__Firmicutes; c__Clostridia; o__Clostridiales; f__Lachnospiraceae; g__; s__
ASV2523	dfed6aeba78ebc3e575e6fbea2d2338f	summer	0.0460526	0.015	0.10701	7	14.4008	0.0476847	k__Bacteria; p__Proteobacteria; c__Betaproteobacteria; o__Burkholderiales
ASV2667	ed22050960520cbd509e632e08ed3050	summer	0.158814	0.015	0.10701	54	794.542	2.63093	k__Bacteria; p__Firmicutes; c__Clostridia; o__Clostridiales; f__; g__; s__
ASV2699	efc39e22c969a95862ceb5f3b3606ddb	summer	0.0806758	0.015	0.10701	20	205.905	0.681803	k__Bacteria; p__Firmicutes; c__Clostridia; o__Clostridiales; f__Ruminococcaceae; g__Oscillospira; s__
ASV2476	dc244db05da7eb4a6dc3bc3d32ca30d9	summer	0.160857	0.016	0.1133	56	711.258	2.35516	k__Bacteria; p__Firmicutes; c__Clostridia; o__Clostridiales; f__Ruminococcaceae; g__Ruminococcus; s__
ASV2548	e2edfe65351061795d6a35335bd7692e	summer	0.0524093	0.016	0.1133	10	228.407	0.756313	k__Bacteria; p__Bacteroidetes; c__Bacteroidia; o__Bacteroidales; f__[Odoribacteraceae]; g__Butyricimonas; s__
ASV2868	ff4bd35ef015dfc6ff1ac0fbced60a5b	summer	0.0460526	0.016	0.1133	7	57.6479	0.190887	k__Bacteria; p__Bacteroidetes; c__Bacteroidia; o__Bacteroidales; f__; g__; s__
ASV22	01caa43c16aea88608c60c18014a20dd	summer	0.0460526	0.017	0.119207	7	105.553	0.349512	k__Bacteria; p__Firmicutes; c__Clostridia; o__Clostridiales; f__Ruminococcaceae; g__; s__
ASV307	18b03db5f2216dadf99bc3e101b67cde	summer	0.0541507	0.017	0.119207	10	74.967	0.248235	k__Bacteria; p__Firmicutes; c__Clostridia; o__Clostridiales; f__Ruminococcaceae; g__; s__
ASV607	3252f425616718adefe544fab3aef7f4	summer	0.0460526	0.017	0.119207	7	84.1407	0.278612	k__Bacteria; p__Bacteroidetes; c__Bacteroidia; o__Bacteroidales; f__Prevotellaceae; g__Prevotella; s__
ASV1064	59018d514159ada11e478763ef24949d	summer	0.0460526	0.018	0.125	7	83.6465	0.276975	k__Bacteria; p__Proteobacteria; c__Deltaproteobacteria; o__Desulfovibrionales; f__Desulfovibrionaceae; g__; s__
ASV2059	b675238bb5da4706b6cdd85ec952b5ad	summer	0.0971919	0.018	0.125	26	543.531	1.79977	k__Bacteria; p__Proteobacteria; c__Gammaproteobacteria; o__Pseudomonadales; f__Moraxellaceae; g__Acinetobacter; s__
ASV2425	d7fe599b4a80192055f2aa2abc5f77fd	summer	0.217979	0.018	0.125	83	2129.09	7.04997	k__Bacteria; p__Actinobacteria; c__Actinobacteria; o__Actinomycetales; f__Dietziaceae; g__Dietzia; s__
ASV1787	9dfd9dbca608bce7e0beeb47811fc547	summer	0.175182	0.019	0.130995	50	1657.61	5.48878	k__Bacteria; p__Firmicutes; c__Bacilli; o__Lactobacillales; f__Lactobacillaceae; g__Lactobacillus; s__
ASV1914	a9b7a32b0a3eb69ccf3b0ac529c97032	summer	0.065772	0.019	0.130995	13	164.878	0.545954	k__Bacteria; p__Bacteroidetes; c__Bacteroidia; o__Bacteroidales; f__Rikenellaceae; g__; s__
ASV2386	d5037b012ea97e0e2d92b05e3c7e9b12	summer	0.0535552	0.019	0.130995	11	176.981	0.58603	k__Bacteria; p__Bacteroidetes; c__Bacteroidia; o__Bacteroidales; f__Bacteroidaceae; g__Bacteroides; s__
ASV1093	5c827c39c998bdb2d6950c3f2e0a21c9	summer	0.0526316	0.02	0.136905	8	128.807	0.426515	k__Bacteria; p__Firmicutes; c__Clostridia; o__Clostridiales; f__Lachnospiraceae; g__Roseburia; s__
ASV1998	b0eb77fb78118e933e789d45523b88b8	summer	0.103846	0.02	0.136905	32	237.771	0.787321	k__Bacteria; p__Firmicutes; c__Clostridia; o__Clostridiales; f__Ruminococcaceae; g__; s__
ASV2246	c7d771d123169998b5bcfe6110e06a5b	summer	0.0460526	0.02	0.136905	7	98.2676	0.325389	k__Bacteria; p__Firmicutes; c__Clostridia; o__Clostridiales; f__Ruminococcaceae; g__; s__
ASV296	17d8d7fc05c635de6e570d5a8cc1f7bc	summer	0.0394737	0.021	0.141725	6	44.9479	0.148834	k__Bacteria; p__Firmicutes; c__Clostridia; o__Clostridiales; f__Clostridiaceae
ASV433	23ecc500f313986f418c5396ceea7b4f	summer	0.101785	0.021	0.141725	28	2056.58	6.80986	k__Bacteria; p__Bacteroidetes; c__Bacteroidia; o__Bacteroidales; f__Bacteroidaceae; g__Bacteroides; s__
ASV464	25f40b8d02f3a0691df74d94ede49cba	summer	0.0460526	0.021	0.141725	7	50.6537	0.167728	k__Bacteria; p__Proteobacteria; c__Alphaproteobacteria
ASV1113	5eb5d362c08e8f0243804fd353e04afa	summer	0.0460526	0.021	0.141725	7	319.642	1.05842	k__Bacteria; p__WPS-2; c__; o__; f__; g__; s__
ASV2381	d4be33707938ae95a5e689ac0d73ed86	summer	0.0855707	0.021	0.141725	24	257.725	0.853396	k__Bacteria; p__Firmicutes; c__Clostridia; o__Clostridiales; f__Ruminococcaceae; g__; s__
ASV2474	dc0841e7846b01384099d3c7864d8aa0	summer	0.233715	0.021	0.141725	91	1840.9	6.09569	k__Bacteria; p__Firmicutes; c__Clostridia; o__Clostridiales; f__; g__; s__
ASV98	0888d1709245ca36c9b61a54cf68f345	summer	0.0841784	0.022	0.147436	19	1442.6	4.77683	k__Bacteria; p__Bacteroidetes; c__Bacteroidia; o__Bacteroidales; f__Bacteroidaceae; g__Bacteroides; s__
ASV1300	700cf9ae254f7a98a5fc651a6a38f6e6	summer	0.0444495	0.022	0.147436	8	159.871	0.529375	k__Bacteria; p__Bacteroidetes; c__Flavobacteriia; o__Flavobacteriales; f__Flavobacteriaceae; g__Flavobacterium; s__
ASV540	2c4e669d5814cffbf283bdfacdfd6202	summer	0.081868	0.023	0.153067	22	288.392	0.954941	k__Bacteria; p__Proteobacteria; c__Gammaproteobacteria; o__Xanthomonadales; f__Xanthomonadaceae; g__Luteimonas; s__
ASV1628	8f7030ac94a97d675a88e1dffe57f55b	summer	0.382373	0.023	0.153067	150	24873.3	82.3619	k__Bacteria; p__Proteobacteria; c__Betaproteobacteria; o__Neisseriales; f__Neisseriaceae; g__Vogesella; s__
ASV13	0115cd20397e98adf404635a25bcfb50	summer	0.109729	0.024	0.157534	32	915.31	3.03083	k__Bacteria; p__Bacteroidetes; c__Flavobacteriia; o__Flavobacteriales; f__Flavobacteriaceae; g__Myroides; s__odoratimimus
ASV133	0aaec210e580687e79d871532a980dd1	summer	0.2354	0.024	0.157534	97	2003.7	6.63475	k__Bacteria; p__Proteobacteria; c__Betaproteobacteria; o__Burkholderiales; f__Comamonadaceae; g__Comamonas; s__
ASV1091	5c5a6ed0efb80e08f7aa5d85c2aaa41c	summer	0.0394737	0.024	0.157534	6	47.5838	0.157562	k__Bacteria; p__Firmicutes; c__Clostridia; o__Clostridiales; f__Clostridiaceae; g__Candidatus Arthromitus; s__
ASV1164	63e895ca9629cd8085069e6ac07c7665	summer	0.124006	0.024	0.157534	42	392.531	1.29977	k__Bacteria; p__Firmicutes; c__Clostridia; o__Clostridiales; f__Ruminococcaceae; g__Ruminococcus; s__
ASV2189	c2a7f01ecb1bc5914b428289b172fa02	summer	0.0417327	0.024	0.157534	8	36.2664	0.120087	k__Bacteria; p__Firmicutes; c__Clostridia; o__Clostridiales; f__; g__; s__
ASV1130	61233fdcfdb9aae5966379bf4776c263	summer	0.0467457	0.025	0.162613	9	69.8678	0.23135	k__Bacteria; p__Tenericutes; c__Mollicutes; o__Acholeplasmatales; f__Acholeplasmataceae; g__Acholeplasma; s__
ASV1323	71971cabce3b535321cb57fd1c853e70	summer	0.0932796	0.025	0.162613	27	303.82	1.00603	k__Bacteria; p__Proteobacteria; c__Betaproteobacteria; o__Burkholderiales; f__Comamonadaceae
ASV398	1fe301ba2841dbc61c2cf1edf2963195	summer	0.0394737	0.026	0.168356	6	58.4664	0.193597	k__Bacteria; p__Actinobacteria; c__Coriobacteriia; o__Coriobacteriales; f__Coriobacteriaceae
ASV1049	584c6a3957a98b4c3499f3eabf2a5f84	summer	0.145676	0.026	0.168356	48	3636.6	12.0417	k__Bacteria; p__Proteobacteria; c__Betaproteobacteria; o__Neisseriales; f__Neisseriaceae
ASV814	43a9d1a94d45fed4321fbe1f59507a57	summer	0.0394737	0.027	0.17327	6	33.5138	0.110973	k__Bacteria; p__Proteobacteria; c__Betaproteobacteria; o__Hydrogenophilales; f__Hydrogenophilaceae; g__Thiobacillus; s__
ASV1197	66fcc7313ffa38ad40daeb3c2fb44b47	summer	0.0394737	0.027	0.17327	6	44.9744	0.148922	k__Bacteria; p__Firmicutes; c__Clostridia; o__Thermoanaerobacterales; f__Thermodesulfobiaceae; g__Coprothermobacter; s__
ASV2293	cb985cab539457a20af43a76a469c11f	summer	0.0394737	0.027	0.17327	6	156.626	0.518629	k__Bacteria; p__Firmicutes; c__Bacilli; o__Lactobacillales; f__Lactobacillaceae; g__Lactobacillus; s__zeae
ASV2507	deab7a028df2875c0af24420fa31a735	summer	0.0394737	0.027	0.17327	6	27.7115	0.09176	k__Bacteria; p__Firmicutes; c__Erysipelotrichi; o__Erysipelotrichales; f__Erysipelotrichaceae
ASV2708	f0576177729b249e54a28bc027621576	summer	0.0979544	0.028	0.178889	29	337.982	1.11915	k__Bacteria; p__Firmicutes; c__Clostridia; o__Clostridiales
ASV2500	ddfcbcec8454dc8eaa85e5bcd7c7f222	summer	0.0394737	0.029	0.183645	6	56.9532	0.188587	k__Bacteria; p__Firmicutes; c__Erysipelotrichi; o__Erysipelotrichales; f__Erysipelotrichaceae
ASV2818	fbac2481844de0700e7908dea66551a4	summer	0.0394737	0.029	0.183645	6	30.922	0.102391	k__Bacteria; p__Firmicutes; c__Clostridia; o__Clostridiales; f__Christensenellaceae; g__; s__
ASV2875	ffef82f40f02cbc4d343429aff33390c	summer	0.0394737	0.029	0.183645	6	50.7261	0.167967	k__Bacteria; p__TM7; c__TM7-3; o__I025; f__Rs-045; g__; s__
ASV189	0eedfcff3fc6b9371c90f55b3a74b0f7	summer	0.0394737	0.03	0.187908	6	44.0188	0.145758	k__Bacteria; p__Verrucomicrobia; c__[Spartobacteria]; o__[Chthoniobacterales]; f__[Chthoniobacteraceae]; g__Candidatus Xiphinematobacter; s__
ASV1557	884258c8a2e1c7c019444aaae03813db	summer	0.57104	0.03	0.187908	270	119630	396.127	k__Bacteria; p__Firmicutes; c__Bacilli; o__Lactobacillales; f__Enterococcaceae; g__Enterococcus; s__
ASV2409	d684a3f0ab5ab73854299ab95011f36a	summer	0.0434785	0.03	0.187908	8	57.3289	0.189831	k__Bacteria; p__Bacteroidetes; c__Bacteroidia; o__Bacteroidales; f__Prevotellaceae; g__Prevotella; s__
ASV2873	ffc120e120011c805e978049587440ff	summer	0.0394737	0.03	0.187908	6	64.0295	0.212018	k__Bacteria; p__Firmicutes; c__Clostridia; o__Clostridiales; f__Christensenellaceae; g__; s__
ASV533	2bd7c77592e6926918954d32099d8645	summer	0.464571	0.031	0.191255	212	887730	2939.5	k__Bacteria; p__Proteobacteria; c__Gammaproteobacteria; o__Pseudomonadales; f__Moraxellaceae; g__Acinetobacter; s__
ASV775	400eccd5e5fdabec062f2be2411a691e	summer	0.0394737	0.031	0.191255	6	25.655	0.0849504	k__Bacteria; p__Proteobacteria; c__Gammaproteobacteria; o__Alteromonadales; f__[Chromatiaceae]; g__Rheinheimera; s__
ASV1252	6b94538b43f3120b66896adfc0ce6a8c	summer	0.0552004	0.031	0.191255	12	98.04	0.324636	k__Bacteria; p__Cyanobacteria; c__4C0d-2; o__YS2; f__; g__; s__
ASV1686	941116c68329049e3e8df9c6e3cdff9c	summer	0.0394737	0.031	0.191255	6	22.2865	0.0737962	k__Bacteria; p__Firmicutes; c__Erysipelotrichi; o__Erysipelotrichales; f__Erysipelotrichaceae
ASV1680	93a739cff450051c1482c8d7d0ee87e4	summer	0.319982	0.032	0.197002	147	5372.98	17.7913	k__Bacteria; p__Firmicutes; c__Clostridia; o__Clostridiales; f__Lachnospiraceae; g__Coprococcus; s__
ASV1859	a3dd781ff25f9ecc47e62cba281d74e4	summer	0.0394737	0.033	0.202724	6	30.7014	0.10166	k__Bacteria; p__Firmicutes; c__Clostridia; o__Clostridiales; f__Veillonellaceae; g__; s__
ASV1330	722b2f22048739947eb955b5e91425e9	summer	0.0394737	0.034	0.207537	6	71.9223	0.238153	k__Bacteria; p__Fusobacteria; c__Fusobacteriia; o__Fusobacteriales; f__Fusobacteriaceae; g__Fusobacterium; s__
ASV2525	e05d3689916ee619fa13d72045da150a	summer	0.410518	0.034	0.207537	138	37399.6	123.84	k__Bacteria; p__Firmicutes; c__Bacilli; o__Lactobacillales; f__Carnobacteriaceae; g__Carnobacterium
ASV520	2ab45ff3f3842b8e67dff253c646b857	summer	0.479741	0.035	0.212289	231	143079	473.772	k__Bacteria; p__Firmicutes; c__Clostridia; o__Clostridiales; f__Clostridiaceae; g__; s__
ASV1139	620144be3471288ffcb9d964639ddac3	summer	0.0394737	0.035	0.212289	6	204.633	0.677593	k__Bacteria; p__Verrucomicrobia; c__Opitutae; o__[Cerasicoccales]; f__[Cerasicoccaceae]; g__; s__
ASV2236	c74914f3fe729894a198cf9c34179354	summer	0.0616925	0.035	0.212289	15	130.872	0.433352	k__Bacteria; p__Firmicutes; c__Clostridia; o__Clostridiales; f__; g__; s__
ASV1759	9aba999ef2eb23193a86efe0691adc0f	summer	0.0871917	0.036	0.217437	28	258.992	0.857589	k__Bacteria; p__Firmicutes; c__Clostridia; o__Clostridiales; f__Ruminococcaceae; g__; s__
ASV2252	c85ccfdd621f6df4e2825a87681a7d1a	summer	0.0394737	0.036	0.217437	6	79.7703	0.26414	k__Bacteria; p__Firmicutes; c__Clostridia; o__Clostridiales; f__[Tissierellaceae]; g__Anaerococcus; s__
ASV291	179a7e56d9252bb97742ad99d58ee19f	summer	0.0394737	0.038	0.227604	6	37.5227	0.124247	k__Bacteria; p__Actinobacteria; c__Coriobacteriia; o__Coriobacteriales; f__Coriobacteriaceae; g__Collinsella
ASV610	329a4ec2125c153e6b55a5ef4f6e1755	summer	0.0394737	0.038	0.227604	6	22.4314	0.074276	k__Bacteria; p__Firmicutes; c__Clostridia; o__Clostridiales; f__Ruminococcaceae; g__; s__
ASV1121	607211f9941a8291bab70006154c101e	summer	0.305221	0.038	0.227604	116	4340.42	14.3723	k__Bacteria; p__Proteobacteria; c__Alphaproteobacteria; o__Caulobacterales; f__Caulobacteraceae
ASV212	10bf38960411a99ec6b920c78f0a2482	summer	0.319198	0.039	0.232624	143	19579.5	64.8329	k__Bacteria; p__Actinobacteria; c__Actinobacteria; o__Actinomycetales; f__Micrococcaceae
ASV791	41516a0ddc8f0cb71468984624cd6cb7	summer	0.132697	0.041	0.242541	48	417.658	1.38298	k__Bacteria; p__Firmicutes; c__Clostridia; o__Clostridiales; f__; g__; s__
ASV1748	998d217bc6557fbbb4177e5730c51cfd	summer	0.0769282	0.041	0.242541	18	3573.91	11.8341	k__Bacteria; p__Proteobacteria; c__Gammaproteobacteria; o__Pseudomonadales; f__Moraxellaceae; g__Acinetobacter; s__
ASV2862	feaf4c6303e024126232d83c198f2c1a	summer	0.313432	0.041	0.242541	145	5955.9	19.7215	k__Bacteria; p__Firmicutes; c__Clostridia; o__Clostridiales; f__Lachnospiraceae; g__; s__
ASV1034	56f6234fe81793b41a93aa7d91c6d1b7	summer	0.0394737	0.042	0.247439	6	110.977	0.367475	k__Bacteria; p__Firmicutes; c__Bacilli; o__Bacillales; f__Bacillaceae; g__Bacillus; s__
ASV2473	dbfd35cd71943485969b4df36c3d0d07	summer	0.150777	0.042	0.247439	40	3675.73	12.1713	k__Bacteria; p__Firmicutes; c__Bacilli; o__Bacillales; f__[Exiguobacteraceae]; g__Exiguobacterium; s__
ASV2326	ce82c29b87dfed9b1e45096d544d3a7c	summer	0.136998	0.045	0.263493	50	877.894	2.90693	k__Bacteria; p__Firmicutes; c__Clostridia; o__Clostridiales; f__; g__; s__
ASV588	30bcb61849133224c742a461428aa5b0	summer	0.0882537	0.047	0.27298	27	380.512	1.25997	k__Bacteria; p__[Thermi]; c__Deinococci; o__Deinococcales; f__Deinococcaceae; g__Deinococcus; s__
ASV1277	6e1dc2e4b542fc87a29e0c41ae6039ff	summer	0.064879	0.047	0.27298	18	245.015	0.811307	k__Bacteria; p__Firmicutes; c__Clostridia; o__Clostridiales; f__Ruminococcaceae; g__Oscillospira; s__
ASV1340	733b54574a140e42b59622a37813c1e7	summer	0.105832	0.047	0.27298	32	1907.14	6.31504	k__Bacteria; p__Bacteroidetes; c__Bacteroidia; o__Bacteroidales; f__Bacteroidaceae; g__Bacteroides; s__
ASV2841	fd719b47b065f20c5559c08720b8405b	summer	0.322943	0.047	0.27298	152	4991.93	16.5296	k__Bacteria; p__Firmicutes; c__Clostridia; o__Clostridiales; f__; g__; s__
ASV1410	79f619470f47d57c6495a9f321888d54	summer	0.0559831	0.048	0.277666	15	113.648	0.376318	k__Bacteria; p__Firmicutes; c__Clostridia; o__Clostridiales; f__Lachnospiraceae; g__Anaerostipes; s__
ASV1454	7e3700d682e7eb8a5242757332154e42	summer	0.0421838	0.048	0.277666	9	91.8757	0.304224	k__Bacteria; p__Bacteroidetes; c__Flavobacteriia; o__Flavobacteriales; f__[Weeksellaceae]; g__Chryseobacterium; s__
ASV1944	abfebce188984197c2f75f6081c66c42	summer	0.083126	0.049	0.28175	24	302.962	1.00318	k__Bacteria; p__Firmicutes; c__Clostridia; o__Clostridiales; f__; g__; s__
ASV2872	ff9d0c518d1d4cad80f693ed12341bae	summer	0.0328947	0.05	0.286926	5	33.8888	0.112215	k__Bacteria; p__Cyanobacteria; c__4C0d-2; o__YS2; f__; g__; s__
ASV397	1fd1881a95c139cfbd8433e2555088fe	winter	0.560259	0.001	0.0119792	240	27358.2	90.5902	k__Bacteria; p__Firmicutes; c__Clostridia; o__Clostridiales; f__Lachnospiraceae; g__Blautia; s__
ASV941	4ee888189c5c654fac3aa4b4a898dad9	winter	0.417255	0.001	0.0119792	152	3896.04	12.9008	k__Bacteria; p__Proteobacteria; c__Epsilonproteobacteria; o__Campylobacterales; f__Campylobacteraceae; g__Arcobacter; s__
ASV1283	6e7851621ffac9c15f5a70af57cac4ad	winter	0.678405	0.001	0.0119792	282	60750.4	201.16	k__Bacteria; p__Firmicutes; c__Bacilli; o__Lactobacillales; f__Aerococcaceae; g__Alkalibacterium; s__
ASV1577	8a67fb3cad3aec109e9b88bab86a8158	winter	0.735658	0.001	0.0119792	292	164809	545.726	k__Bacteria; p__Bacteroidetes; c__Bacteroidia; o__Bacteroidales; f__Bacteroidaceae; g__Bacteroides; s__
ASV2176	c0f85e6a81e0fba705c1798fe362236c	winter	0.383956	0.001	0.0119792	96	3430.65	11.3598	k__Bacteria; p__Bacteroidetes; c__Bacteroidia; o__Bacteroidales; f__Rikenellaceae; g__; s__
ASV2490	dcd5acc2676ab44f1484005879d5d7b8	winter	0.0818551	0.001	0.0119792	15	450.23	1.49083	k__Bacteria; p__Bacteroidetes; c__Flavobacteriia; o__Flavobacteriales; f__[Weeksellaceae]; g__Chryseobacterium; s__
ASV67	0618cdfe17a80a62f6edae319fa6276e	winter	0.536933	0.002	0.0206835	250	27326.9	90.4865	k__Bacteria; p__Proteobacteria; c__Gammaproteobacteria; o__Enterobacteriales; f__Enterobacteriaceae; g__; s__
ASV2121	bbd75fa2cece8fa44bd57e3c585c0197	winter	0.472196	0.002	0.0206835	206	11302.2	37.4245	k__Bacteria; p__Bacteroidetes; c__Bacteroidia; o__Bacteroidales; f__Bacteroidaceae; g__Bacteroides; s__fragilis
ASV2650	eb7e339d3a2085551dcc0b3b1f5849fd	winter	0.41915	0.002	0.0206835	164	18596.5	61.578	k__Bacteria; p__Actinobacteria; c__Actinobacteria; o__Actinomycetales; f__Microbacteriaceae
ASV1462	7f039dce84b8d6fdd456bc30a7d24e34	winter	0.239109	0.003	0.0296392	83	1999.24	6.62001	k__Bacteria; p__Proteobacteria; c__Gammaproteobacteria; o__Vibrionales; f__Vibrionaceae; g__Vibrio
ASV1559	88687501e940a04f0608448cd2a49d1e	winter	0.585833	0.003	0.0296392	286	73337.6	242.84	k__Bacteria; p__Firmicutes; c__Bacilli; o__Bacillales; f__Staphylococcaceae; g__Staphylococcus
ASV191	0f11dccd8f48649580f0736d3323415a	winter	0.0661872	0.004	0.0377049	11	655.378	2.17013	k__Bacteria; p__Bacteroidetes; c__Flavobacteriia; o__Flavobacteriales; f__[Weeksellaceae]
ASV1009	549180e34b59cae4c4f80f9de2c8bcd6	winter	0.151932	0.004	0.0377049	45	997.372	3.30256	k__Bacteria; p__Bacteroidetes; c__Flavobacteriia; o__Flavobacteriales; f__Cryomorphaceae; g__Fluviicola; s__
ASV866	4778e6697ea3487a004d68226bfd9aad	winter	0.406914	0.005	0.0450627	186	7117.61	23.5682	k__Bacteria; p__Firmicutes; c__Clostridia; o__Clostridiales; f__Lachnospiraceae; g__Dorea; s__
ASV1398	7927f566814f6e719ddea8c32912544d	winter	0.0533333	0.005	0.0450627	8	123.843	0.410077	k__Bacteria; p__Bacteroidetes; c__Flavobacteriia; o__Flavobacteriales; f__Flavobacteriaceae; g__Flavobacterium; s__
ASV2114	bb6abdc60fbd8a53945644899599057b	winter	0.308519	0.006	0.0516467	125	3880.6	12.8497	k__Bacteria; p__Proteobacteria; c__Betaproteobacteria; o__Burkholderiales; f__Alcaligenaceae; g__Sutterella; s__
ASV2717	f15a60a24ca3cf51b91de751059cab27	winter	0.178605	0.006	0.0516467	55	2802.57	9.28003	k__Bacteria; p__Bacteroidetes; c__Flavobacteriia; o__Flavobacteriales; f__[Weeksellaceae]; g__Chryseobacterium; s__
ASV155	0bcadd99f72afc76f733e5d765ac1b91	winter	0.31859	0.007	0.0578305	128	15332.6	50.7701	k__Bacteria; p__Bacteroidetes; c__Flavobacteriia; o__Flavobacteriales; f__Flavobacteriaceae; g__Flavobacterium; s__
ASV2312	cd11546bf84cd7ba193ae5bb58ace0c4	winter	0.192214	0.007	0.0578305	64	967.393	3.20329	k__Bacteria; p__Bacteroidetes; c__Flavobacteriia; o__Flavobacteriales; f__Flavobacteriaceae; g__Flavobacterium; s__
ASV1331	722b396145d877f7c31b27cc1d43dc25	winter	0.375675	0.008	0.0640669	149	58481.6	193.648	k__Bacteria; p__Bacteroidetes; c__Flavobacteriia; o__Flavobacteriales; f__Flavobacteriaceae; g__Flavobacterium; s__
ASV2110	bae0d0460982ecb88f1186e7d5609ae8	winter	0.286856	0.009	0.0706967	116	2946.32	9.75603	k__Bacteria; p__Firmicutes; c__Clostridia; o__Clostridiales; f__Lachnospiraceae
ASV431	23cd533693504da1c84b486adc14a438	winter	0.062612	0.011	0.084109	11	322.198	1.06688	k__Bacteria; p__Bacteroidetes; c__Sphingobacteriia; o__Sphingobacteriales; f__Sphingobacteriaceae; g__Pedobacter; s__
ASV960	505e442b90146c2daac4e4224cbfacea	winter	0.0943754	0.011	0.084109	24	529.372	1.75289	k__Bacteria; p__Bacteroidetes; c__Flavobacteriia; o__Flavobacteriales; f__Flavobacteriaceae; g__Flavobacterium; s__
ASV2635	ea38caa1142b7e4595b9c08673f21adb	winter	0.359393	0.013	0.0965762	148	14535	48.1292	k__Bacteria; p__Bacteroidetes; c__Flavobacteriia; o__Flavobacteriales; f__[Weeksellaceae]; g__Cloacibacterium; s__
ASV2036	b4b9f1d5715dfda1986ce87ec5ec5d0f	winter	0.353032	0.014	0.102679	146	27206.1	90.0864	k__Bacteria; p__Actinobacteria; c__Actinobacteria; o__Actinomycetales; f__Micrococcaceae; g__; s__
ASV1915	a9c723005711f71bb43cf8a1ab22d56f	winter	0.11235	0.015	0.10701	34	339.871	1.1254	k__Bacteria; p__Firmicutes; c__Bacilli; o__Lactobacillales; f__Aerococcaceae; g__Alkalibacterium
ASV1347	73e2c951445d260780606c1a02db1cbc	winter	0.115134	0.017	0.119207	34	408.066	1.35121	k__Bacteria; p__Proteobacteria; c__Betaproteobacteria; o__Neisseriales; f__Neisseriaceae; g__; s__
ASV1610	8db5e1a10964b9ff1afd4243c0506457	winter	0.361124	0.018	0.125	144	31006	102.669	k__Bacteria; p__Proteobacteria; c__Betaproteobacteria; o__Burkholderiales; f__Oxalobacteraceae; g__Janthinobacterium; s__lividum
ASV2432	d88f3288a7a7e2c0faf74ecdcd12e89b	winter	0.0453685	0.022	0.147436	8	350.922	1.16199	k__Bacteria; p__Bacteroidetes; c__Bacteroidia; o__Bacteroidales; f__Porphyromonadaceae; g__Parabacteroides; s__
ASV2606	e760575158315b9a82c1cda6c4035773	winter	0.120531	0.023	0.153067	39	611.559	2.02503	k__Bacteria; p__Bacteroidetes; c__Bacteroidia; o__Bacteroidales; f__Bacteroidaceae; g__Bacteroides; s__
ASV116	09b7bf013611d2a01dc1b690bdb6b306	winter	0.0364673	0.024	0.157534	7	32.0543	0.10614	k__Bacteria; p__Proteobacteria; c__Gammaproteobacteria; o__Thiotrichales; f__Thiotrichaceae; g__Thiothrix; s__
ASV496	28f165b97ec3c7357164629ac943f3a3	winter	0.280504	0.025	0.162613	103	4680.04	15.4968	k__Bacteria; p__Bacteroidetes; c__Sphingobacteriia; o__Sphingobacteriales; f__Sphingobacteriaceae; g__Pedobacter; s__
ASV1906	a8b0503bb2e1fe4df9a8983619a2ec39	winter	0.0333333	0.025	0.162613	5	50.5914	0.167521	k__Bacteria; p__Bacteroidetes; c__Sphingobacteriia; o__Sphingobacteriales; f__Sphingobacteriaceae; g__Sphingobacterium; s__
ASV657	35ca7dcb9508a41ac8df76ca77a5a83a	winter	0.0573266	0.028	0.178889	12	400.302	1.3255	k__Bacteria; p__Bacteroidetes; c__Bacteroidia; o__Bacteroidales; f__Prevotellaceae; g__Prevotella; s__
ASV1516	83f1963453610423005e4188cd27b1ed	winter	0.0333333	0.029	0.183645	5	44.4589	0.147215	k__Bacteria; p__Bacteroidetes; c__Bacteroidia; o__Bacteroidales; f__Porphyromonadaceae; g__Paludibacter; s__
ASV1823	a14fe240aa15b2043fc84353d31efe08	winter	0.335312	0.03	0.187908	147	34473.3	114.15	k__Bacteria; p__Bacteroidetes; c__Flavobacteriia; o__Flavobacteriales; f__Flavobacteriaceae; g__Flavobacterium; s__
ASV1858	a3d6f5c1b1345d52def00beb3002f14f	winter	0.251819	0.031	0.191255	104	6000.79	19.8702	k__Bacteria; p__Bacteroidetes; c__Flavobacteriia; o__Flavobacteriales; f__Flavobacteriaceae; g__Flavobacterium; s__
ASV2052	b5e3f654f47a5a18bf83279b837130b1	winter	0.107679	0.031	0.191255	35	471.776	1.56217	k__Bacteria; p__Bacteroidetes; c__Flavobacteriia; o__Flavobacteriales; f__Flavobacteriaceae; g__Flavobacterium; s__
ASV2214	c4b21aa2f9d7ea01a5f67402cab330aa	winter	0.299978	0.031	0.191255	132	4409.03	14.5994	k__Bacteria; p__Firmicutes; c__Clostridia; o__Clostridiales; f__Ruminococcaceae; g__; s__
ASV929	4db1ba7f4a138c1147f8058ee1aadec5	winter	0.0333333	0.034	0.207537	5	25.7798	0.0853637	k__Bacteria; p__Actinobacteria; c__Actinobacteria; o__Actinomycetales; f__Micrococcaceae; g__; s__
ASV351	1c12bba69f784845d5b1bbe445c0cbf8	winter	0.253408	0.038	0.227604	105	2074.43	6.86896	k__Bacteria; p__Firmicutes; c__Bacilli; o__Bacillales; f__Bacillaceae; g__Bacillus
ASV416	2241f8398abdd695b905b31347ecd37f	winter	0.36956	0.039	0.232624	172	9041.85	29.9399	k__Bacteria; p__Proteobacteria; c__Alphaproteobacteria; o__Rhizobiales; f__Brucellaceae; g__Ochrobactrum; s__
ASV1405	79a8ba24b76e95f32d495cf3561af4ad	winter	0.175872	0.04	0.238095	66	1197.38	3.96483	k__Bacteria; p__Proteobacteria; c__Betaproteobacteria; o__Neisseriales; f__Neisseriaceae; g__; s__
ASV1676	93609d9f41ce296137848efe490b3a06	winter	0.208057	0.044	0.258691	85	4053.05	13.4207	k__Bacteria; p__Bacteroidetes; c__Flavobacteriia; o__Flavobacteriales; f__[Weeksellaceae]; g__; s__
ASV1309	70b1345ea05856b586c5cb741fa30697	winter	0.0437906	0.045	0.263493	9	184.941	0.612387	k__Bacteria; p__GN02; c__BD1-5; o__; f__; g__; s__
ASV1895	a76cf69306cc43b891f67c6ec4bc7a7e	winter	0.0318722	0.049	0.28175	6	77.303	0.25597	k__Bacteria; p__Actinobacteria; c__Actinobacteria; o__Actinomycetales; f__Propionibacteriaceae; g__Propionibacterium; s__acnes
ASV2225	c5c290a49757b876e0812be7f1efb7ce	winter	0.096738	0.049	0.28175	31	433.732	1.4362	k__Bacteria; p__TM7; c__TM7-3

## Sheet: indval_region
ASVn	otuID	group	indval	pvalue	fdr	freq	counts.sum	counts.mean	Taxon
ASV25	0200bb0e1a9d6bdd08ae20215e5abafb	East-UK	0.059134	0.024	0.185484	13	984.217	3.259	k__Bacteria; p__Proteobacteria; c__Gammaproteobacteria; o__Alteromonadales; f__[Chromatiaceae]
ASV55	04f3194c434e8d81990c163561a241a8	East-UK	0.557449	0.001	0.0150524	247	16922.2	56.0339	k__Bacteria; p__Firmicutes; c__Clostridia; o__Clostridiales; f__Ruminococcaceae; g__Ruminococcus; s__
ASV76	06c812e48b58ba4c197edd5bce05c572	East-UK	0.0694683	0.008	0.0787671	13	612.928	2.02956	k__Bacteria; p__Proteobacteria; c__Gammaproteobacteria; o__Pseudomonadales; f__Moraxellaceae; g__Acinetobacter; s__
ASV99	08a8aefca2d0488935f503b5c09d9fe0	East-UK	0.0747775	0.045	0.300872	22	193.173	0.639644	k__Bacteria; p__SR1; c__; o__; f__; g__; s__
ASV109	095a045f7430b44e5578d40674e33a9a	East-UK	0.331816	0.001	0.0150524	90	10363.5	34.3162	k__Bacteria; p__Proteobacteria; c__Gammaproteobacteria; o__Pasteurellales; f__Pasteurellaceae; g__Actinobacillus; s__
ASV116	09b7bf013611d2a01dc1b690bdb6b306	East-UK	0.0429448	0.015	0.132285	7	32.0543	0.10614	k__Bacteria; p__Proteobacteria; c__Gammaproteobacteria; o__Thiotrichales; f__Thiotrichaceae; g__Thiothrix; s__
ASV122	0a01197ca3fc7fa04dd28fc490dbafb1	East-UK	0.380028	0.001	0.0150524	131	4941.64	16.3631	k__Bacteria; p__Proteobacteria; c__Betaproteobacteria; o__Rhodocyclales; f__Rhodocyclaceae; g__Hydrogenophilus; s__
ASV133	0aaec210e580687e79d871532a980dd1	East-UK	0.275178	0.001	0.0150524	97	2003.7	6.63475	k__Bacteria; p__Proteobacteria; c__Betaproteobacteria; o__Burkholderiales; f__Comamonadaceae; g__Comamonas; s__
ASV144	0b4ded03b3a128b31f08fbf88f13129d	East-UK	0.102494	0.001	0.0150524	20	342.542	1.13424	k__Bacteria; p__Proteobacteria; c__Alphaproteobacteria; o__RF32; f__; g__; s__
ASV155	0bcadd99f72afc76f733e5d765ac1b91	East-UK	0.432592	0.001	0.0150524	128	15332.6	50.7701	k__Bacteria; p__Bacteroidetes; c__Flavobacteriia; o__Flavobacteriales; f__Flavobacteriaceae; g__Flavobacterium; s__
ASV170	0d8bad73cb60fff39a13d3da444737f3	East-UK	0.492763	0.001	0.0150524	204	11023.4	36.5012	k__Bacteria; p__Firmicutes; c__Clostridia; o__Clostridiales; f__Ruminococcaceae; g__; s__
ASV185	0eb7c2332cd0ecee9df46caf03e972c1	East-UK	0.210944	0.044	0.296253	86	2914.03	9.6491	k__Bacteria; p__Actinobacteria; c__Actinobacteria; o__Actinomycetales; f__Corynebacteriaceae; g__Corynebacterium; s__
ASV189	0eedfcff3fc6b9371c90f55b3a74b0f7	East-UK	0.0368098	0.042	0.288186	6	44.0188	0.145758	k__Bacteria; p__Verrucomicrobia; c__[Spartobacteria]; o__[Chthoniobacterales]; f__[Chthoniobacteraceae]; g__Candidatus Xiphinematobacter; s__
ASV191	0f11dccd8f48649580f0736d3323415a	East-UK	0.0575313	0.016	0.138973	11	655.378	2.17013	k__Bacteria; p__Bacteroidetes; c__Flavobacteriia; o__Flavobacteriales; f__[Weeksellaceae]
ASV217	1132175e57e2b191bcec0e8bbe863dc7	East-UK	0.0552147	0.005	0.0563725	9	82.8635	0.274383	k__Bacteria; p__Bacteroidetes; c__Bacteroidia; o__Bacteroidales; f__Porphyromonadaceae; g__Parabacteroides; s__
ASV236	12e4da88d8d7f2a97f9628ed6b30d522	East-UK	0.40379	0.001	0.0150524	126	21591.7	71.4957	k__Bacteria; p__Firmicutes; c__Clostridia; o__Clostridiales; f__Clostridiaceae; g__Clostridium; s__
ASV238	12fcb38de494e23e6f8c7986b1b07612	East-UK	0.187703	0.015	0.132285	67	1655.33	5.48122	k__Bacteria; p__[Thermi]; c__Deinococci; o__Deinococcales; f__Deinococcaceae; g__Deinococcus; s__
ASV326	1a0621f8934256e7e3e2d4e25340bb6f	East-UK	0.0490798	0.011	0.102016	8	71.2157	0.235814	k__Bacteria; p__Chloroflexi; c__Thermomicrobia; o__JG30-KF-CM45; f__; g__; s__
ASV352	1c3fb7d79f93f8e99bca0e5a7d9a1b71	East-UK	0.104043	0.008	0.0787671	27	532.444	1.76306	k__Bacteria; p__Cyanobacteria; c__4C0d-2; o__YS2; f__; g__; s__
ASV422	22c3bc7a7ac3155c6f315b9d95fa7391	East-UK	0.0537148	0.021	0.167708	10	110.811	0.366925	k__Bacteria; p__Proteobacteria; c__Betaproteobacteria; o__Burkholderiales; f__Alcaligenaceae; g__Sutterella; s__
ASV466	2638be21480718684734150ea3b0bf15	East-UK	0.110429	0.001	0.0150524	18	244.127	0.808368	k__Bacteria; p__Firmicutes; c__Bacilli; o__Lactobacillales; f__Lactobacillaceae; g__Pediococcus
ASV520	2ab45ff3f3842b8e67dff253c646b857	East-UK	0.590857	0.001	0.0150524	231	143079	473.772	k__Bacteria; p__Firmicutes; c__Clostridia; o__Clostridiales; f__Clostridiaceae; g__; s__
ASV523	2b20b8a4cacf2c150120d7e78be141e7	East-UK	0.565917	0.001	0.0150524	130	5839.1	19.3348	k__Bacteria; p__Actinobacteria; c__Actinobacteria; o__Bifidobacteriales; f__Bifidobacteriaceae; g__Bifidobacterium
ASV532	2bce1a6366b4d39de9b8935be8fed517	East-UK	0.0403832	0.031	0.229113	8	90.2163	0.29873	k__Bacteria; p__Actinobacteria; c__Actinobacteria; o__Actinomycetales; f__Actinomycetaceae; g__Actinomyces; s__
ASV533	2bd7c77592e6926918954d32099d8645	East-UK	0.550763	0.001	0.0150524	212	887730	2939.5	k__Bacteria; p__Proteobacteria; c__Gammaproteobacteria; o__Pseudomonadales; f__Moraxellaceae; g__Acinetobacter; s__
ASV548	2d0dbfb13132413529e90edce2c481ac	East-UK	0.0525595	0.019	0.158333	10	70.7971	0.234428	k__Bacteria; p__Synergistetes; c__Synergistia; o__Synergistales; f__Anaerobaculaceae; g__Anaerobaculum; s__
ASV552	2daaa1109aca76108265644f9e41e584	East-UK	0.107904	0.002	0.0271226	24	350.407	1.16029	k__Bacteria; p__Proteobacteria; c__Alphaproteobacteria; o__Rhodobacterales; f__Rhodobacteraceae; g__Rhodobacter; s__
ASV558	2e0a9b7b401167b9fa6b74a8e67e112c	East-UK	0.0858896	0.001	0.0150524	14	285.911	0.946726	k__Bacteria; p__Firmicutes; c__Bacilli; o__Bacillales; f__Bacillaceae; g__Bacillus
ASV572	2f3861d24d1ca3a937e74e22b70c9931	East-UK	0.0490798	0.007	0.0708627	8	53.1517	0.175999	k__Bacteria; p__Firmicutes; c__Clostridia; o__Clostridiales; f__Ruminococcaceae; g__; s__
ASV588	30bcb61849133224c742a461428aa5b0	East-UK	0.165644	0.001	0.0150524	27	380.512	1.25997	k__Bacteria; p__[Thermi]; c__Deinococci; o__Deinococcales; f__Deinococcaceae; g__Deinococcus; s__
ASV598	31d74c17be92e612e8c5de7dc805d629	East-UK	0.281482	0.012	0.109177	93	3466.94	11.4799	k__Bacteria; p__Firmicutes; c__Clostridia; o__Clostridiales; f__Ruminococcaceae; g__; s__
ASV630	339251bf1a340849954960b4974f943a	East-UK	0.48493	0.004	0.046748	220	15541.8	51.463	k__Bacteria; p__Synergistetes; c__Synergistia; o__Synergistales; f__Aminiphilaceae
ASV643	34a9982a5421957b0fcc396d9f52d906	East-UK	0.686959	0.001	0.0150524	261	123703	409.612	k__Bacteria; p__Firmicutes; c__Bacilli; o__Lactobacillales; f__Lactobacillaceae; g__Lactobacillus; s__
ASV649	350fedf169a72fd2c99f9ed5c852d540	East-UK	0.0797546	0.001	0.0150524	13	144.918	0.479862	k__Bacteria; p__Firmicutes; c__Clostridia; o__Clostridiales; f__Veillonellaceae; g__Megamonas; s__
ASV651	3525eef22c008b0efafe0af6a580377f	East-UK	0.848481	0.001	0.0150524	291	2.48538e+06	8229.72	k__Bacteria; p__Proteobacteria; c__Gammaproteobacteria; o__Aeromonadales; f__Aeromonadaceae; g__; s__
ASV664	367a14050d0d15b7e3a1a0a573fb9e01	East-UK	0.189503	0.001	0.0150524	44	877.455	2.90548	k__Bacteria; p__Proteobacteria; c__Gammaproteobacteria; o__Pseudomonadales; f__Moraxellaceae; g__Acinetobacter; s__
ASV701	39f5fbf3cbae4a6adf60ad1e3cdec1b4	East-UK	0.774818	0.001	0.0150524	218	219872	728.054	k__Bacteria; p__Firmicutes; c__Bacilli; o__Bacillales; f__Bacillaceae; g__Bacillus; s__
ASV711	3b4b83c5e231a6a78f1fb4c3b9294403	East-UK	0.228396	0.004	0.046748	75	3321.93	10.9998	k__Bacteria; p__Firmicutes; c__Clostridia; o__Clostridiales; f__Veillonellaceae; g__Dialister; s__
ASV727	3c1c79ffefcc8c9f015635f977a2b9e1	East-UK	0.0613497	0.004	0.046748	10	110.077	0.364493	k__Bacteria; p__Fusobacteria; c__Fusobacteriia; o__Fusobacteriales; f__Leptotrichiaceae; g__Leptotrichia; s__
ASV757	3e885b3719b930e5748709d882259a5d	East-UK	0.136129	0.036	0.258105	50	614.599	2.0351	k__Bacteria; p__Actinobacteria; c__Coriobacteriia; o__Coriobacteriales; f__Coriobacteriaceae; g__; s__
ASV768	3fb30b19793568aac44036bbd5df12f9	East-UK	0.115977	0.002	0.0271226	25	1204.15	3.98726	k__Bacteria; p__Proteobacteria; c__Gammaproteobacteria; o__Pasteurellales; f__Pasteurellaceae; g__Haemophilus; s__parainfluenzae
ASV786	409caf984bdf06cf9859fa09903404f2	East-UK	0.168154	0.033	0.24019	65	883.805	2.92651	k__Bacteria; p__Firmicutes; c__Clostridia; o__Clostridiales; f__; g__; s__
ASV801	42aa4e7d87fe4ac92eb47ec680cb8c88	East-UK	0.172816	0.003	0.0379956	49	1080.78	3.57874	k__Bacteria; p__Proteobacteria; c__Betaproteobacteria; o__Neisseriales; f__Neisseriaceae
ASV803	42d09e84610ca97a0ded5fd6bc0d0407	East-UK	0.128834	0.001	0.0150524	21	261.575	0.866143	k__Bacteria; p__Proteobacteria; c__Gammaproteobacteria; o__Cardiobacteriales; f__Cardiobacteriaceae
ASV814	43a9d1a94d45fed4321fbe1f59507a57	East-UK	0.0368098	0.037	0.262654	6	33.5138	0.110973	k__Bacteria; p__Proteobacteria; c__Betaproteobacteria; o__Hydrogenophilales; f__Hydrogenophilaceae; g__Thiobacillus; s__
ASV850	465b08e578eee780ca0cc33c5e19bf54	East-UK	0.349365	0.001	0.0150524	83	5005.72	16.5752	k__Bacteria; p__Proteobacteria; c__Betaproteobacteria; o__Neisseriales; f__Neisseriaceae; g__; s__
ASV872	47dfda0d5515ab04dd2a9f068c914af0	East-UK	0.0674847	0.004	0.046748	11	170.972	0.566131	k__Bacteria; p__Proteobacteria; c__Gammaproteobacteria; o__Pseudomonadales; f__Moraxellaceae; g__Psychrobacter
ASV878	488c1ef29a3108e7569796c2318db241	East-UK	0.196319	0.001	0.0150524	32	779.968	2.58268	k__Bacteria; p__[Thermi]; c__Deinococci; o__Deinococcales; f__Deinococcaceae; g__Deinococcus; s__
ASV879	48b0e985eca1edeabb7d3b72d461eafe	East-UK	0.0497423	0.02	0.162429	10	221.916	0.73482	k__Bacteria; p__Actinobacteria; c__Actinobacteria; o__Actinomycetales; f__Corynebacteriaceae; g__Corynebacterium; s__
ASV893	4a578b6932578ecfb74a241207b7aa95	East-UK	0.110428	0.025	0.190146	29	1109.43	3.67362	k__Bacteria; p__Fusobacteria; c__Fusobacteriia; o__Fusobacteriales; f__Fusobacteriaceae; g__Cetobacterium; s__somerae
ASV894	4a74cc3d2e9f76f998830f6ff543d6ea	East-UK	0.559511	0.001	0.0150524	211	43214	143.093	k__Bacteria; p__Proteobacteria; c__Gammaproteobacteria; o__Alteromonadales; f__Shewanellaceae; g__Shewanella; s__
ASV909	4b714df66201bfdbb471e22bdf40bab6	East-UK	0.201569	0.001	0.0150524	42	379.124	1.25538	k__Bacteria; p__Bacteroidetes; c__Bacteroidia; o__Bacteroidales; f__Rikenellaceae; g__; s__
ASV910	4b76763471131fb1240eb57f2a79ee9d	East-UK	0.0429448	0.019	0.158333	7	66.8661	0.221411	k__Bacteria; p__Proteobacteria; c__Gammaproteobacteria; o__Xanthomonadales; f__Xanthomonadaceae; g__; s__
ASV935	4e24c4292adaf1f8155207f26d8ac6c6	East-UK	0.680985	0.001	0.0150524	168	89653.8	296.867	k__Bacteria; p__Proteobacteria; c__Gammaproteobacteria; o__Pseudomonadales; f__Moraxellaceae; g__Acinetobacter; s__
ASV959	505468b0231ca4e57e8f7cb4cb8fe395	East-UK	0.330434	0.001	0.0150524	86	2271.5	7.52152	k__Bacteria; p__Proteobacteria; c__Betaproteobacteria; o__Neisseriales; f__Neisseriaceae; g__; s__
ASV986	526b60cd86b5abbecb77f084e77a5e70	East-UK	0.0669885	0.004	0.046748	13	236.437	0.782905	k__Bacteria; p__GN02; c__BD1-5; o__; f__; g__; s__
ASV1000	53873ffdde5d5ce3cbd27e34ae27ed29	East-UK	0.460123	0.001	0.0150524	75	21224.6	70.28	k__Bacteria; p__Firmicutes; c__Bacilli; o__Lactobacillales; f__Streptococcaceae; g__Streptococcus; s__
ASV1017	5500ca047985f2188f200c65f5b97686	East-UK	0.477882	0.001	0.0150524	110	21668.5	71.75	k__Bacteria; p__Proteobacteria; c__Gammaproteobacteria; o__Pseudomonadales; f__Moraxellaceae; g__Acinetobacter; s__
ASV1026	56371d0e8973111b63efafb52193b083	East-UK	0.141626	0.003	0.0379956	34	1085.68	3.59496	k__Bacteria; p__Firmicutes; c__Clostridia; o__Clostridiales; f__[Tissierellaceae]; g__Tepidimicrobium; s__
ASV1032	56e283da85bb3750556790f13e24a00f	East-UK	0.0858896	0.001	0.0150524	14	80.9212	0.267951	k__Bacteria; p__Proteobacteria; c__Betaproteobacteria; o__Neisseriales; f__Neisseriaceae; g__; s__
ASV1061	58d5f132f23e56ccdf9257873eda6a2d	East-UK	0.0429448	0.019	0.158333	7	26.219	0.0868179	k__Bacteria; p__Firmicutes; c__Bacilli; o__Lactobacillales; f__Lactobacillaceae; g__Lactobacillus; s__
ASV1077	5b502513562bda7fb36a940bed79117f	East-UK	0.324833	0.002	0.0271226	119	3358.2	11.1199	k__Bacteria; p__Firmicutes; c__Clostridia; o__Clostridiales; f__Lachnospiraceae; g__Blautia; s__
ASV1087	5c05d9021f03406d56f002d657902e85	East-UK	0.0429448	0.016	0.138973	7	42.6446	0.141207	k__Bacteria; p__Proteobacteria; c__Gammaproteobacteria; o__Xanthomonadales; f__Xanthomonadaceae; g__; s__
ASV1119	5fd8dbfaccc58416f5ddbdddbd0d5a0d	East-UK	0.319018	0.001	0.0150524	52	7973.63	26.4027	k__Bacteria; p__Proteobacteria; c__Gammaproteobacteria; o__Pseudomonadales; f__Moraxellaceae; g__Acinetobacter; s__
ASV1175	64f7725e926b158e4533999da1d00ef7	East-UK	0.751917	0.001	0.0150524	155	26938.7	89.2011	k__Bacteria; p__Bacteroidetes; c__Flavobacteriia; o__Flavobacteriales; f__[Weeksellaceae]; g__Wautersiella; s__
ASV1183	65990a83e01820fad5a2a56920bf5810	East-UK	0.231886	0.001	0.0150524	63	2019.64	6.68754	k__Bacteria; p__Proteobacteria; c__Gammaproteobacteria; o__Pseudomonadales; f__Pseudomonadaceae; g__Pseudomonas; s__
ASV1192	660e671c629277b6003753ef5beb322f	East-UK	0.135313	0.008	0.0787671	44	458.287	1.51751	k__Bacteria; p__Firmicutes; c__Clostridia; o__Clostridiales; f__Ruminococcaceae; g__; s__
ASV1237	6aa80fcdef1e346aa8a0a96a05eab91f	East-UK	0.472092	0.001	0.0150524	104	14192.8	46.9961	k__Bacteria; p__Firmicutes; c__Bacilli; o__Bacillales; f__Planococcaceae
ASV1266	6c9afb0c96042969c9f141ab4299c815	East-UK	0.0742898	0.015	0.132285	17	209.979	0.695296	k__Bacteria; p__Proteobacteria; c__Betaproteobacteria; o__Burkholderiales; f__Comamonadaceae; g__Comamonas; s__
ASV1275	6db479adb7a07d1b2dda6f97a7482560	East-UK	0.047387	0.035	0.251563	10	124.317	0.411646	k__Bacteria; p__Proteobacteria; c__Gammaproteobacteria; o__Alteromonadales; f__[Chromatiaceae]; g__Rheinheimera; s__
ASV1281	6e5b7ffbef08c099142f46443887c134	East-UK	0.111155	0.042	0.288186	28	7098.33	23.5044	k__Bacteria; p__Firmicutes; c__Bacilli; o__Lactobacillales; f__Lactobacillaceae; g__Lactobacillus; s__
ASV1300	700cf9ae254f7a98a5fc651a6a38f6e6	East-UK	0.0490798	0.005	0.0563725	8	159.871	0.529375	k__Bacteria; p__Bacteroidetes; c__Flavobacteriia; o__Flavobacteriales; f__Flavobacteriaceae; g__Flavobacterium; s__
ASV1302	701fa215f169ae992afd3329e78b1733	East-UK	0.260887	0.003	0.0379956	79	3422.39	11.3324	k__Bacteria; p__Bacteroidetes; c__Flavobacteriia; o__Flavobacteriales; f__Flavobacteriaceae; g__; s__
ASV1309	70b1345ea05856b586c5cb741fa30697	East-UK	0.0552147	0.006	0.0631868	9	184.941	0.612387	k__Bacteria; p__GN02; c__BD1-5; o__; f__; g__; s__
ASV1330	722b2f22048739947eb955b5e91425e9	East-UK	0.0368098	0.029	0.217122	6	71.9223	0.238153	k__Bacteria; p__Fusobacteria; c__Fusobacteriia; o__Fusobacteriales; f__Fusobacteriaceae; g__Fusobacterium; s__
ASV1347	73e2c951445d260780606c1a02db1cbc	East-UK	0.208589	0.001	0.0150524	34	408.066	1.35121	k__Bacteria; p__Proteobacteria; c__Betaproteobacteria; o__Neisseriales; f__Neisseriaceae; g__; s__
ASV1368	75bac8cf2c729acf301cffad578e7dff	East-UK	0.134969	0.001	0.0150524	22	353.576	1.17078	k__Bacteria; p__Proteobacteria; c__Gammaproteobacteria; o__Pasteurellales; f__Pasteurellaceae
ASV1385	773a8f1d0c2cf918f02a706b7a1cf3f7	East-UK	0.105223	0.001	0.0150524	20	123.148	0.407773	k__Bacteria; p__Proteobacteria; c__Gammaproteobacteria; o__Aeromonadales; f__Aeromonadaceae; g__; s__
ASV1390	77f3138a0f2eb1a6c0cb7c36bad20c76	East-UK	0.195807	0.001	0.0150524	39	635.999	2.10596	k__Bacteria; p__Bacteroidetes; c__Bacteroidia; o__Bacteroidales; f__; g__; s__
ASV1394	78abc2078312ef79ba45f1826a777358	East-UK	0.128169	0.006	0.0631868	31	1182.05	3.91408	k__Bacteria; p__Proteobacteria; c__Gammaproteobacteria; o__Pseudomonadales; f__Moraxellaceae; g__Acinetobacter; s__
ASV1413	7a265dffa2a753f969918fffc4a9a2bd	East-UK	0.0696025	0.007	0.0708627	13	121.195	0.401306	k__Bacteria; p__Proteobacteria; c__Gammaproteobacteria; o__Pseudomonadales; f__Pseudomonadaceae; g__Pseudomonas
ASV1422	7a9c71d57a27a992750dcf2b85105e1d	East-UK	0.319592	0.001	0.0150524	103	25959.3	85.9579	k__Bacteria; p__Proteobacteria; c__Gammaproteobacteria; o__Pseudomonadales; f__Moraxellaceae; g__Acinetobacter; s__
ASV1427	7afc7a5e8265a2d8198c99a6c8f9b960	East-UK	0.0858896	0.001	0.0150524	14	291.664	0.965776	k__Bacteria; p__Firmicutes; c__Clostridia; o__Clostridiales; f__Clostridiaceae; g__; s__
ASV1429	7b007d02759128236da3c8840d0c8fe4	East-UK	0.324144	0.001	0.0150524	111	2969.77	9.83367	k__Bacteria; p__Firmicutes; c__Clostridia; o__Clostridiales; f__Lachnospiraceae; g__Coprococcus; s__
ASV1445	7d280f341d616a33eb9500102b4b49ee	East-UK	0.191277	0.03	0.223446	73	2328	7.70859	k__Bacteria; p__Proteobacteria; c__Betaproteobacteria; o__Burkholderiales; f__Comamonadaceae; g__; s__
ASV1482	80c94d41841268500b6def45c8602adc	East-UK	0.0306748	0.048	0.315068	5	55.6683	0.184332	k__Bacteria; p__Actinobacteria; c__Actinobacteria; o__Actinomycetales; f__Corynebacteriaceae; g__Corynebacterium; s__
ASV1528	84c909c8e7452d29a939e77e07ae71b8	East-UK	0.507652	0.001	0.0150524	136	82888.9	274.467	k__Bacteria; p__Firmicutes; c__Bacilli; o__Lactobacillales; f__Streptococcaceae; g__Streptococcus; s__
ASV1535	85bbc0dc256989be79d94509b7208e13	East-UK	0.041848	0.033	0.24019	8	360.661	1.19424	k__Bacteria; p__Bacteroidetes; c__Flavobacteriia; o__Flavobacteriales; f__Flavobacteriaceae; g__Myroides; s__
ASV1541	86207604023efce7ef8cafcb4a96f0f8	East-UK	0.110429	0.001	0.0150524	18	218.187	0.722474	k__Bacteria; p__Bacteroidetes; c__Flavobacteriia; o__Flavobacteriales; f__Flavobacteriaceae; g__; s__
ASV1568	893cfdecec2ab3e41b6ce0d6dc8ae5b5	East-UK	0.122699	0.001	0.0150524	20	429.339	1.42165	k__Bacteria; p__Aquificae; c__Aquificae; o__Aquificales; f__Aquificaceae; g__; s__
ASV1583	8af9a32857a29497cddaf55a150bde55	East-UK	0.201728	0.008	0.0787671	71	873.131	2.89116	k__Bacteria; p__Firmicutes; c__Clostridia; o__Clostridiales; f__Ruminococcaceae; g__Ruminococcus; s__
ASV1603	8cbbcdbcd9ca8af743d10791aad35481	East-UK	0.223844	0.001	0.0150524	43	616.765	2.04227	k__Bacteria; p__Proteobacteria; c__Betaproteobacteria; o__Neisseriales; f__Neisseriaceae; g__Neisseria
ASV1618	8e7535cc5961ea616784648bca38e790	East-UK	0.0368098	0.039	0.275491	6	18.9028	0.0625922	k__Bacteria; p__Bacteroidetes; c__Flavobacteriia; o__Flavobacteriales; f__Flavobacteriaceae; g__; s__
ASV1676	93609d9f41ce296137848efe490b3a06	East-UK	0.222011	0.02	0.162429	85	4053.05	13.4207	k__Bacteria; p__Bacteroidetes; c__Flavobacteriia; o__Flavobacteriales; f__[Weeksellaceae]; g__; s__
ASV1689	948c62bccd6e96e3463f55535a977747	East-UK	0.0932252	0.002	0.0271226	18	139.584	0.462199	k__Bacteria; p__Firmicutes; c__Clostridia; o__Clostridiales; f__Peptostreptococcaceae; g__; s__
ASV1699	9624348d8ad33cafe904f8e5e5dbaa47	East-UK	0.263804	0.001	0.0150524	43	962.361	3.18663	k__Bacteria; p__Proteobacteria; c__Betaproteobacteria; o__Neisseriales; f__Neisseriaceae
ASV1706	96e2c3d413631f8ee814ebfbefdcdac7	East-UK	0.190091	0.001	0.0150524	52	1043.12	3.45403	k__Bacteria
ASV1714	97a66922412bb151417e5a516a03f63c	East-UK	0.373522	0.001	0.0150524	137	5284.99	17.5	k__Bacteria; p__Firmicutes; c__Clostridia; o__Clostridiales; f__Ruminococcaceae; g__Oscillospira; s__
ASV1755	9a36e660e8309da3d99769f889339d28	East-UK	0.317313	0.001	0.0150524	72	1539.84	5.09881	k__Bacteria; p__Bacteroidetes; c__Bacteroidia; o__Bacteroidales; f__[Barnesiellaceae]; g__; s__
ASV1765	9b4f3f7e600916aa527ba3bd132a4ca6	East-UK	0.481891	0.007	0.0708627	224	22127.8	73.271	k__Bacteria; p__Bacteroidetes; c__Bacteroidia; o__Bacteroidales; f__Bacteroidaceae; g__Bacteroides; s__
ASV1777	9c9bf10a907f46e9b0e34acdf153e06f	East-UK	0.402372	0.001	0.0150524	85	39323.9	130.212	k__Bacteria; p__Firmicutes; c__Bacilli; o__Lactobacillales; f__Streptococcaceae; g__Lactococcus
ASV1779	9cb599812a917141cf3af325e0b617ca	East-UK	0.0368098	0.034	0.246843	6	36.8056	0.121873	k__Bacteria; p__Firmicutes; c__Clostridia; o__Clostridiales; f__Ruminococcaceae; g__; s__
ASV1786	9d6dea18ab75a3eedbbf04943c9abf5f	East-UK	0.40388	0.001	0.0150524	92	79631.9	263.682	k__Bacteria; p__Firmicutes; c__Bacilli; o__Bacillales; f__Planococcaceae
ASV1792	9e6ba051d91015175b8ad6c32d6e2859	East-UK	0.049813	0.047	0.30992	12	222.001	0.735103	k__Bacteria; p__Bacteroidetes; c__Flavobacteriia; o__Flavobacteriales; f__Flavobacteriaceae; g__Flavobacterium; s__
ASV1808	9f67dc06ffd036d4bb64f1abacf4804a	East-UK	0.451785	0.001	0.0150524	119	2785.38	9.2231	k__Bacteria; p__Proteobacteria; c__Betaproteobacteria; o__Burkholderiales; f__Comamonadaceae
ASV1825	a16373141cfd4e62c4a6c1e2e63afbd6	East-UK	0.0981595	0.001	0.0150524	16	164.734	0.545478	k__Bacteria; p__Bacteroidetes; c__Flavobacteriia; o__Flavobacteriales; f__[Weeksellaceae]; g__; s__
ASV1833	a1d7cf7a78cea44b60b628b7fd137b73	East-UK	0.0751467	0.007	0.0708627	17	405.171	1.34163	k__Bacteria; p__Firmicutes; c__Bacilli; o__Lactobacillales; f__Streptococcaceae; g__Streptococcus; s__
ASV1900	a7cfbb9202e6fad1d9dc7a92c4d85e0c	East-UK	0.200407	0.004	0.046748	63	6906.9	22.8705	k__Bacteria; p__Firmicutes; c__Bacilli; o__Lactobacillales; f__Streptococcaceae; g__Lactococcus; s__
ASV1920	aa475d38881cc82a2c9dfcf8822d4b1d	East-UK	0.247528	0.001	0.0150524	51	759.937	2.51635	k__Bacteria; p__Firmicutes; c__Bacilli; o__Lactobacillales
ASV1921	aa4e7b3c6762be63d10968d67f673bf3	East-UK	0.532073	0.001	0.0150524	224	28736.3	95.1533	k__Bacteria; p__Firmicutes; c__Clostridia; o__Clostridiales; f__Lachnospiraceae; g__; s__
ASV1924	aacd8e4b16765e3884d68e9088d68611	East-UK	0.0552147	0.007	0.0708627	9	59.4649	0.196904	k__Bacteria; p__Firmicutes; c__Bacilli; o__Lactobacillales; f__Lactobacillaceae; g__Lactobacillus
ASV1936	ab5a235219cea3459a93880b5e936684	East-UK	0.268699	0.001	0.0150524	45	1786.3	5.9149	k__Bacteria; p__Bacteroidetes; c__Flavobacteriia; o__Flavobacteriales; f__[Weeksellaceae]; g__Wautersiella; s__
ASV2039	b4e5b406f4ca17c8e3c5d1a5feb894a7	East-UK	0.0825797	0.009	0.0865385	19	224.713	0.744083	k__Bacteria; p__Bacteroidetes; c__Flavobacteriia; o__Flavobacteriales; f__Flavobacteriaceae; g__Flavobacterium; s__
ASV2040	b4f53cab52cd9ed8119c0813869abe01	East-UK	0.0366484	0.041	0.284036	7	688.888	2.28109	k__Bacteria; p__Proteobacteria; c__Betaproteobacteria; o__Burkholderiales; f__Alcaligenaceae; g__Sutterella; s__
ASV2061	b6b6ec234a1f61d6c026844043e523e8	East-UK	0.147572	0.006	0.0631868	43	1089.28	3.6069	k__Bacteria; p__Bacteroidetes; c__Cytophagia; o__Cytophagales; f__Flammeovirgaceae
ASV2099	ba1e683702e8dc8e5cd307f744b305de	East-UK	0.0797546	0.001	0.0150524	13	177.715	0.58846	k__Bacteria; p__Actinobacteria; c__Actinobacteria; o__Actinomycetales
ASV2106	ba8f3dbb0ff2fe62909383b1ffc169d0	East-UK	0.175372	0.001	0.0150524	45	1698.81	5.62519	k__Bacteria; p__Firmicutes; c__Clostridia; o__Clostridiales; f__Peptostreptococcaceae; g__; s__
ASV2121	bbd75fa2cece8fa44bd57e3c585c0197	East-UK	0.466858	0.001	0.0150524	206	11302.2	37.4245	k__Bacteria; p__Bacteroidetes; c__Bacteroidia; o__Bacteroidales; f__Bacteroidaceae; g__Bacteroides; s__fragilis
ASV2147	bdcd91cc84ca902c8b2b7b9a97674669	East-UK	0.155294	0.005	0.0563725	47	995.254	3.29554	k__Bacteria; p__Bacteroidetes; c__Bacteroidia; o__Bacteroidales; f__[Barnesiellaceae]; g__; s__
ASV2199	c351c8d82b0bdc6a9a0dbb7ed71082f7	East-UK	0.21082	0.008	0.0787671	66	1586.52	5.25337	k__Bacteria; p__Cyanobacteria; c__4C0d-2; o__YS2; f__; g__; s__
ASV2208	c4335098971c193d8fd321fb58f7b038	East-UK	0.12278	0.003	0.0379956	29	1835.76	6.07867	k__Bacteria; p__Proteobacteria; c__Gammaproteobacteria; o__Enterobacteriales; f__Enterobacteriaceae; g__Plesiomonas; s__shigelloides
ASV2225	c5c290a49757b876e0812be7f1efb7ce	East-UK	0.100842	0.026	0.196194	31	433.732	1.4362	k__Bacteria; p__TM7; c__TM7-3
ASV2256	c895a4adaae7f7df9704d862a75d939e	East-UK	0.286249	0.006	0.0631868	106	2965.63	9.81998	k__Bacteria; p__Firmicutes; c__Clostridia; o__Clostridiales; f__Ruminococcaceae; g__; s__
ASV2259	c8cdf59b3647bcb360a7dc6de9aaade7	East-UK	0.318478	0.008	0.0787671	129	4818.63	15.9557	k__Bacteria; p__Firmicutes; c__Clostridia; o__Clostridiales; f__Lachnospiraceae; g__; s__
ASV2293	cb985cab539457a20af43a76a469c11f	East-UK	0.0368098	0.03	0.223446	6	156.626	0.518629	k__Bacteria; p__Firmicutes; c__Bacilli; o__Lactobacillales; f__Lactobacillaceae; g__Lactobacillus; s__zeae
ASV2312	cd11546bf84cd7ba193ae5bb58ace0c4	East-UK	0.281062	0.001	0.0150524	64	967.393	3.20329	k__Bacteria; p__Bacteroidetes; c__Flavobacteriia; o__Flavobacteriales; f__Flavobacteriaceae; g__Flavobacterium; s__
ASV2356	d2155229a73ff2d3f6c1443e531e1e17	East-UK	0.160748	0.019	0.158333	59	1061.77	3.51579	k__Bacteria; p__Firmicutes; c__Clostridia; o__Clostridiales; f__Clostridiaceae; g__Proteiniclasticum; s__
ASV2394	d59b17a5bd4b441472238f172955796c	East-UK	0.0825791	0.009	0.0865385	18	226.586	0.750284	k__Bacteria; p__TM7; c__TM7-3; o__; f__; g__; s__
ASV2437	d8f2eb8874e83d74f526204ac8a184ea	East-UK	0.24779	0.04	0.279126	108	1980.19	6.55693	k__Bacteria; p__Firmicutes; c__Clostridia; o__Clostridiales; f__Ruminococcaceae; g__Ruminococcus; s__
ASV2455	da57111030086fca93dfdc9c83c50780	East-UK	0.355517	0.006	0.0631868	157	5321.95	17.6224	k__Bacteria; p__Firmicutes; c__Clostridia; o__Clostridiales; f__Lachnospiraceae; g__[Ruminococcus]; s__
ASV2461	db01b8f3b3cdc3a8ce98231f4cbe3b19	East-UK	0.238379	0.001	0.0150524	53	777.095	2.57316	k__Bacteria; p__Proteobacteria; c__Gammaproteobacteria; o__Xanthomonadales; f__Xanthomonadaceae
ASV2474	dc0841e7846b01384099d3c7864d8aa0	East-UK	0.246653	0.011	0.102016	91	1840.9	6.09569	k__Bacteria; p__Firmicutes; c__Clostridia; o__Clostridiales; f__; g__; s__
ASV2490	dcd5acc2676ab44f1484005879d5d7b8	East-UK	0.0609071	0.037	0.262654	15	450.23	1.49083	k__Bacteria; p__Bacteroidetes; c__Flavobacteriia; o__Flavobacteriales; f__[Weeksellaceae]; g__Chryseobacterium; s__
ASV2494	dd5b0099d91b2ace8106bf09c60b11a4	East-UK	0.247402	0.001	0.0150524	65	1245.17	4.1231	k__Bacteria; p__Bacteroidetes; c__Flavobacteriia; o__Flavobacteriales; f__Flavobacteriaceae; g__; s__
ASV2500	ddfcbcec8454dc8eaa85e5bcd7c7f222	East-UK	0.0368098	0.04	0.279126	6	56.9532	0.188587	k__Bacteria; p__Firmicutes; c__Erysipelotrichi; o__Erysipelotrichales; f__Erysipelotrichaceae
ASV2501	de08e36535d9700835ceb219c30cac35	East-UK	0.0613497	0.004	0.046748	10	325.747	1.07863	k__Bacteria; p__Bacteroidetes; c__Bacteroidia; o__Bacteroidales; f__Bacteroidaceae; g__Bacteroides; s__
ASV2505	de8a2e03964aafb48e3afed18665266f	East-UK	0.355284	0.001	0.0150524	107	28869.8	95.5952	k__Bacteria; p__Proteobacteria; c__Gammaproteobacteria; o__Pseudomonadales; f__Moraxellaceae; g__Acinetobacter; s__
ASV2521	dfb28eedca503d6bd2ec48741027cca4	East-UK	0.450158	0.007	0.0708627	181	37807.1	125.189	k__Bacteria; p__Firmicutes; c__Bacilli; o__Lactobacillales; f__Enterococcaceae; g__Vagococcus; s__
ASV2533	e141ec211f2faad5b4d52c490a81aed3	East-UK	0.0490798	0.007	0.0708627	8	119.404	0.395378	k__Bacteria; p__Firmicutes; c__Clostridia; o__Clostridiales; f__[Tissierellaceae]; g__; s__
ASV2560	e40e59032b35c06257eaee46d3592492	East-UK	0.529939	0.001	0.0150524	173	6677.6	22.1113	k__Bacteria; p__Proteobacteria; c__Epsilonproteobacteria; o__Campylobacterales; f__Campylobacteraceae; g__Arcobacter
ASV2566	e4665547aa3162eb91f5b24a4bcd2355	East-UK	0.844709	0.001	0.0150524	276	462994	1533.09	k__Bacteria; p__Proteobacteria; c__Gammaproteobacteria; o__Pseudomonadales; f__Moraxellaceae; g__Acinetobacter; s__johnsonii
ASV2574	e53df604af56c51762fe7891cb16dd42	East-UK	0.432873	0.018	0.153107	209	11354.3	37.5971	k__Bacteria; p__Firmicutes; c__Clostridia; o__Clostridiales; f__Lachnospiraceae; g__Dorea; s__
ASV2596	e67b26f70c114bc9555bbccd31a44154	East-UK	0.573576	0.001	0.0150524	154	5310.66	17.585	k__Bacteria; p__Firmicutes; c__Bacilli; o__Lactobacillales; f__Leuconostocaceae; g__Weissella
ASV2600	e6c052dee36e7d84c13727e062348aaf	East-UK	0.129847	0.002	0.0271226	31	497.545	1.6475	k__Bacteria; p__Firmicutes; c__Clostridia; o__Clostridiales; f__Veillonellaceae; g__Veillonella; s__
ASV2633	ea1ae76f3a40e96f8d5b574051357fd1	East-UK	0.0690578	0.006	0.0631868	14	113.434	0.37561	k__Bacteria; p__Firmicutes; c__Clostridia; o__Clostridiales; f__Veillonellaceae; g__; s__
ASV2656	ebe77c35ce40dccd62cdfcd527855147	East-UK	0.432889	0.006	0.0631868	195	16167.4	53.5346	k__Bacteria; p__Firmicutes; c__Clostridia; o__Clostridiales; f__; g__; s__
ASV2680	ee4aceebf7aab34c4fdf6c44229cd810	East-UK	0.135743	0.032	0.234694	45	593.088	1.96387	k__Bacteria; p__Firmicutes; c__Clostridia; o__Clostridiales
ASV2682	ee6d3091159b80aecf0f1bea03d729b1	East-UK	0.369091	0.011	0.102016	156	6624.46	21.9353	k__Bacteria; p__Firmicutes; c__Clostridia; o__Clostridiales; f__Ruminococcaceae; g__; s__
ASV2713	f0d2433c416f1e94f8fc0add8f4a1721	East-UK	0.6766	0.001	0.0150524	229	24772.8	82.0293	k__Bacteria; p__Bacteroidetes; c__Flavobacteriia; o__Flavobacteriales; f__[Weeksellaceae]; g__Chryseobacterium; s__
ASV2759	f53161d3d15012a7875ad4ab9a84fe7c	East-UK	0.0797546	0.001	0.0150524	13	871.51	2.8858	k__Bacteria; p__Proteobacteria; c__Gammaproteobacteria; o__Pasteurellales; f__Pasteurellaceae; g__Aggregatibacter
ASV2762	f5708354bd7eabffd90a0e0a2b0f8ea0	East-UK	0.140733	0.015	0.132285	44	656.679	2.17443	k__Bacteria; p__Firmicutes; c__Clostridia; o__Clostridiales; f__; g__; s__
ASV2765	f5a9443da4a4483c89eb05ded3022da1	East-UK	0.0512299	0.031	0.229113	12	113.491	0.375797	k__Bacteria; p__TM7; c__TM7-3
ASV2774	f6e958138a057d051ee747b84bc7364e	East-UK	0.0798412	0.011	0.102016	19	180.224	0.596767	k__Bacteria; p__Firmicutes; c__Bacilli; o__Lactobacillales; f__Lactobacillaceae; g__Lactobacillus; s__
ASV2778	f785ef8cbd20ad0bb703656e11341178	East-UK	0.149416	0.001	0.0150524	27	761.994	2.52316	k__Bacteria; p__Firmicutes; c__Clostridia; o__Clostridiales; f__Veillonellaceae; g__Veillonella; s__dispar
ASV2782	f7be628a15d4c09e477558a698928ca8	East-UK	0.225602	0.001	0.0150524	38	2320.55	7.68395	k__Bacteria; p__Firmicutes; c__Clostridia; o__Clostridiales; f__Peptostreptococcaceae; g__Peptostreptococcus
ASV2828	fc3ea37e5bdb79d37a8beb4e9e442f0e	East-UK	0.171007	0.001	0.0150524	29	3299.94	10.927	k__Bacteria; p__Firmicutes; c__Bacilli; o__Lactobacillales; f__Leuconostocaceae; g__Weissella
ASV2829	fc5311d0cd752a476776b6b33c359dd1	East-UK	0.121035	0.001	0.0150524	22	948.075	3.13932	k__Bacteria; p__Proteobacteria; c__Gammaproteobacteria; o__Xanthomonadales; f__Xanthomonadaceae; g__; s__
ASV2831	fcafc5d3143fc9135191531d5d45e6e9	East-UK	0.0981595	0.001	0.0150524	16	755.654	2.50217	k__Bacteria; p__Firmicutes; c__Bacilli; o__Lactobacillales; f__Streptococcaceae; g__Streptococcus; s__
ASV2837	fd23085d516ece18975acd6d3e46ad38	East-UK	0.110276	0.006	0.0631868	22	52954.1	175.345	k__Bacteria; p__Firmicutes; c__Bacilli; o__Bacillales; f__Bacillaceae
ASV2841	fd719b47b065f20c5559c08720b8405b	East-UK	0.345019	0.011	0.102016	152	4991.93	16.5296	k__Bacteria; p__Firmicutes; c__Clostridia; o__Clostridiales; f__; g__; s__
ASV2847	fdb4dd6ec81dcc12c5202e45d63c3069	East-UK	0.147239	0.001	0.0150524	24	696.624	2.3067	k__Bacteria; p__Proteobacteria; c__Betaproteobacteria; o__Neisseriales; f__Neisseriaceae
ASV5	006648daa3c87cd38974a8dd20cf019f	West-UK	0.128564	0.001	0.0150524	26	572.623	1.8961	k__Bacteria; p__Bacteroidetes; c__Bacteroidia; o__Bacteroidales; f__; g__; s__
ASV6	009da4cd769921e20b6e67c57844fc12	West-UK	0.0359712	0.024	0.185484	5	53.4776	0.177078	k__Bacteria; p__Proteobacteria; c__Betaproteobacteria; o__Neisseriales; f__Neisseriaceae; g__Neisseria
ASV9	00e938c3542d0fbdb26cbf9249f6bfbb	West-UK	0.122302	0.001	0.0150524	17	442.191	1.46421	k__Bacteria; p__Bacteroidetes; c__Bacteroidia; o__Bacteroidales; f__Porphyromonadaceae; g__Parabacteroides; s__
ASV67	0618cdfe17a80a62f6edae319fa6276e	West-UK	0.72346	0.001	0.0150524	250	27326.9	90.4865	k__Bacteria; p__Proteobacteria; c__Gammaproteobacteria; o__Enterobacteriales; f__Enterobacteriaceae; g__; s__
ASV77	06ca6b75d21c8d4074e1c81a431de747	West-UK	0.118935	0.001	0.0150524	21	349.623	1.15769	k__Bacteria; p__Bacteroidetes; c__Bacteroidia; o__Bacteroidales; f__Rikenellaceae; g__; s__
ASV80	070f7fe1887b9234bd25d076615b3b7b	West-UK	0.0548797	0.006	0.0631868	9	138.057	0.457143	k__Bacteria; p__Proteobacteria; c__Gammaproteobacteria; o__Alteromonadales; f__[Chromatiaceae]; g__Rheinheimera; s__
ASV89	07b28e2432d21611bfa495be72b66f62	West-UK	0.028777	0.048	0.315068	4	16.0496	0.0531445	k__Bacteria; p__[Thermi]; c__Deinococci; o__Deinococcales; f__Deinococcaceae; g__Deinococcus; s__
ASV97	082aa335da8dcb01a8e0eeb0bab97228	West-UK	0.028777	0.046	0.306134	4	30.0964	0.0996569	k__Bacteria; p__Firmicutes; c__Clostridia; o__Clostridiales; f__Veillonellaceae; g__; s__
ASV98	0888d1709245ca36c9b61a54cf68f345	West-UK	0.121651	0.001	0.0150524	19	1442.6	4.77683	k__Bacteria; p__Bacteroidetes; c__Bacteroidia; o__Bacteroidales; f__Bacteroidaceae; g__Bacteroides; s__
ASV100	08d2e6bd18f5bf6e5e7766e572ef40fe	West-UK	0.106109	0.02	0.162429	33	273.004	0.903988	k__Bacteria; p__Firmicutes; c__Clostridia; o__Clostridiales; f__; g__; s__
ASV120	09e89a606cb42071e9e466fb9c1f72ea	West-UK	0.151324	0.004	0.046748	39	521.376	1.72641	k__Bacteria; p__Proteobacteria; c__Gammaproteobacteria; o__Oceanospirillales; f__Halomonadaceae; g__Halomonas; s__
ASV125	0a447f4d875ebf054e2f65eadc16e387	West-UK	0.0359712	0.018	0.153107	5	1741.92	5.76795	k__Bacteria; p__Firmicutes; c__Bacilli; o__Bacillales; f__Bacillaceae; g__Bacillus; s__
ASV130	0a78d48e6eb4477e72b775c40e1cf357	West-UK	0.215434	0.003	0.0379956	68	1513.46	5.01146	k__Bacteria; p__Firmicutes; c__Clostridia; o__Clostridiales; f__Ruminococcaceae; g__Oscillospira; s__
ASV150	0b9ef07d7bf282be5e4d53cf2d3a426d	West-UK	0.224291	0.001	0.0150524	43	815.733	2.7011	k__Bacteria; p__Proteobacteria; c__Alphaproteobacteria; o__Sphingomonadales; f__Sphingomonadaceae; g__Sphingomonas
ASV161	0c89fd4f065fe875c3a35ad9cdd864b7	West-UK	0.129599	0.007	0.0708627	37	369.074	1.2221	k__Bacteria; p__Firmicutes; c__Clostridia; o__SHA-98; f__; g__; s__
ASV169	0d63f56833dc22308d1607ff3d735b61	West-UK	0.688454	0.005	0.0563725	290	221906	734.789	k__Bacteria; p__Actinobacteria; c__Actinobacteria; o__Actinomycetales; f__Micrococcaceae; g__; s__
ASV179	0e455b02245fabd87c650afd8637b860	West-UK	0.0698067	0.001	0.0150524	11	212.613	0.704015	k__Bacteria; p__Bacteroidetes; c__Bacteroidia; o__Bacteroidales; f__S24-7; g__; s__
ASV200	101934293a9ec9b5b56208cbcb589b42	West-UK	0.0359712	0.018	0.153107	5	57.5424	0.190538	k__Bacteria; p__Proteobacteria; c__Gammaproteobacteria
ASV206	105ed9fa3ac59c648a1c27f3973abd7e	West-UK	0.238191	0.001	0.0150524	45	2083.55	6.89916	k__Bacteria; p__Bacteroidetes; c__Bacteroidia; o__Bacteroidales; f__Bacteroidaceae; g__Bacteroides
ASV216	1106a323019436b11713ccafbcdbbab7	West-UK	0.0698372	0.02	0.162429	16	160.212	0.530505	k__Bacteria; p__Firmicutes; c__Clostridia; o__Clostridiales; f__Ruminococcaceae; g__Oscillospira; s__
ASV225	11cbf1a4e983f8700af9f7c1a843f03b	West-UK	0.128087	0.001	0.0150524	24	956.06	3.16576	k__Bacteria; p__Bacteroidetes; c__Bacteroidia; o__Bacteroidales; f__Bacteroidaceae; g__Bacteroides; s__
ASV227	1200ed79d2bb62e65d715df24251079a	West-UK	0.0417838	0.023	0.180669	8	87.1244	0.288491	k__Bacteria; p__Proteobacteria; c__Deltaproteobacteria; o__Desulfovibrionales; f__Desulfovibrionaceae; g__Desulfovibrio; s__
ASV239	1314cf66e865f88d02b1f6fdbaef95da	West-UK	0.37868	0.001	0.0150524	129	25260.4	83.6437	k__Bacteria; p__Firmicutes; c__Clostridia; o__Clostridiales; f__Veillonellaceae; g__Phascolarctobacterium; s__
ASV260	1444c67493ad09837f0cbe088ede9fb6	West-UK	0.028777	0.049	0.319444	4	17.9862	0.0595571	k__Bacteria; p__Firmicutes; c__Clostridia; o__Clostridiales; f__Dehalobacteriaceae; g__Dehalobacterium; s__
ASV270	15792e3b6f654b69cedf2dee27b942dd	West-UK	0.263963	0.001	0.0150524	57	1778.95	5.89057	k__Bacteria; p__Actinobacteria; c__Actinobacteria; o__Actinomycetales; f__Nocardiaceae; g__Rhodococcus; s__
ASV281	16c279ed11f4c49fe8ced1a7f9ab8c5b	West-UK	0.165468	0.001	0.0150524	23	744.588	2.46552	k__Bacteria; p__Bacteroidetes; c__Bacteroidia; o__Bacteroidales; f__Rikenellaceae
ASV287	173797cc11aed2a3be61e224feecd83b	West-UK	0.057554	0.003	0.0379956	8	307.699	1.01887	k__Bacteria; p__Proteobacteria; c__Betaproteobacteria; o__Neisseriales; f__Neisseriaceae
ASV294	17cad39dccff32a93563396ad91fe953	West-UK	0.028777	0.05	0.324492	4	27.1292	0.0898319	k__Bacteria; p__Bacteroidetes; c__Bacteroidia; o__Bacteroidales; f__Prevotellaceae; g__Prevotella; s__
ASV300	182c80d77d738febd9a5aa8fb4f23ad3	West-UK	0.028777	0.042	0.288186	4	30.1551	0.0998514	k__Bacteria; p__Firmicutes; c__Clostridia; o__Clostridiales; f__Eubacteriaceae; g__Acetobacterium; s__
ASV313	193363b82b50ed55114a941829e1ec0f	West-UK	0.604649	0.001	0.0150524	226	34385.6	113.859	k__Bacteria; p__Proteobacteria; c__Gammaproteobacteria; o__Pseudomonadales; f__Pseudomonadaceae; g__Pseudomonas; s__
ASV328	1a3743886483fc849bf3db14d7e16082	West-UK	0.130472	0.001	0.0150524	26	314.292	1.0407	k__Bacteria; p__Firmicutes; c__Clostridia; o__Clostridiales; f__Ruminococcaceae; g__; s__
ASV344	1b9de71809ca42db2474b18fc152c1a5	West-UK	0.0359712	0.02	0.162429	5	33.1651	0.109818	k__Bacteria; p__Bacteroidetes; c__Bacteroidia; o__Bacteroidales; f__[Paraprevotellaceae]; g__; s__
ASV364	1d399d891fe850cfe3bb3729bc765aed	West-UK	0.028777	0.043	0.29295	4	67.8494	0.224667	k__Bacteria; p__[Thermi]; c__Deinococci; o__Deinococcales; f__Deinococcaceae; g__Deinococcus; s__
ASV367	1dd59eca551c4a91605f711803ab20f8	West-UK	0.417519	0.002	0.0271226	158	38192.1	126.464	k__Bacteria; p__Firmicutes; c__Bacilli; o__Lactobacillales; f__Lactobacillaceae; g__Lactobacillus; s__agilis
ASV375	1e666938435812e2e41e0656ee8d6577	West-UK	0.0736126	0.017	0.145896	18	368.765	1.22108	k__Bacteria; p__Proteobacteria; c__Gammaproteobacteria; o__Xanthomonadales; f__Xanthomonadaceae
ASV398	1fe301ba2841dbc61c2cf1edf2963195	West-UK	0.0431655	0.008	0.0787671	6	58.4664	0.193597	k__Bacteria; p__Actinobacteria; c__Coriobacteriia; o__Coriobacteriales; f__Coriobacteriaceae
ASV400	2031678c97e7901b6a1a2f48281b5dc9	West-UK	0.0563978	0.049	0.319444	14	121.138	0.401121	k__Bacteria; p__Firmicutes; c__Clostridia; o__Clostridiales; f__; g__; s__
ASV404	208fa68d1884e07b09a8b0e2c3dd0950	West-UK	0.0359712	0.022	0.173764	5	31.6794	0.104899	k__Bacteria; p__Firmicutes; c__Clostridia; o__Clostridiales; f__Ruminococcaceae; g__; s__
ASV409	218fcfe9dca0d9a80f3fdd4854e79de0	West-UK	0.0791367	0.001	0.0150524	11	95.6172	0.316613	k__Bacteria; p__Lentisphaerae; c__[Lentisphaeria]; o__Victivallales; f__Victivallaceae; g__; s__
ASV412	21e1d2ec16e6680e1ea485dd2fc891a3	West-UK	0.0359712	0.024	0.185484	5	63.4855	0.210217	k__Bacteria; p__Firmicutes; c__Clostridia; o__Clostridiales; f__Clostridiaceae; g__Clostridium; s__
ASV431	23cd533693504da1c84b486adc14a438	West-UK	0.0791367	0.001	0.0150524	11	322.198	1.06688	k__Bacteria; p__Bacteroidetes; c__Sphingobacteriia; o__Sphingobacteriales; f__Sphingobacteriaceae; g__Pedobacter; s__
ASV447	24f0cc9294a589be8e5cf035c71314fc	West-UK	0.0791367	0.001	0.0150524	11	522.052	1.72865	k__Bacteria; p__Actinobacteria; c__Coriobacteriia; o__Coriobacteriales; f__Coriobacteriaceae; g__Collinsella; s__stercoris
ASV449	24f8ad8d3cee6fd2813c915872396b25	West-UK	0.028777	0.043	0.29295	4	51.9985	0.17218	k__Bacteria; p__Firmicutes; c__Bacilli; o__Lactobacillales; f__Streptococcaceae; g__Streptococcus; s__
ASV461	25cce72a25d018efc65a7a2da2076bb9	West-UK	0.182118	0.016	0.138973	56	4678.16	15.4906	k__Bacteria; p__Firmicutes; c__Clostridia; o__Clostridiales; f__Veillonellaceae; g__Megasphaera; s__
ASV495	28bac0cf486a2546a7b3fd50491c007a	West-UK	0.0503597	0.002	0.0271226	7	138.119	0.457348	k__Bacteria; p__Proteobacteria; c__Gammaproteobacteria; o__Aeromonadales; f__Aeromonadaceae
ASV496	28f165b97ec3c7357164629ac943f3a3	West-UK	0.355746	0.001	0.0150524	103	4680.04	15.4968	k__Bacteria; p__Bacteroidetes; c__Sphingobacteriia; o__Sphingobacteriales; f__Sphingobacteriaceae; g__Pedobacter; s__
ASV519	2aa9af55fb362a51ff4511a572bda7c0	West-UK	0.0787959	0.001	0.0150524	14	223.222	0.739146	k__Bacteria; p__Proteobacteria; c__Alphaproteobacteria; o__Rhizobiales; f__Methylobacteriaceae; g__Methylobacterium
ASV547	2cfc4a7eb585fbd43596d7cbf72c1696	West-UK	0.0359712	0.02	0.162429	5	32.494	0.107596	k__Bacteria; p__Firmicutes; c__Clostridia; o__Clostridiales; f__Ruminococcaceae; g__Ruminococcus; s__
ASV582	30347168a3ce09b2de99b55d3bf3a1af	West-UK	0.165468	0.001	0.0150524	23	375.478	1.2433	k__Bacteria; p__Firmicutes; c__Clostridia; o__Clostridiales; f__Ruminococcaceae; g__Faecalibacterium; s__prausnitzii
ASV595	3173248a1e996fa576495481a916473c	West-UK	0.109792	0.001	0.0150524	21	843.064	2.7916	k__Bacteria; p__Proteobacteria; c__Gammaproteobacteria; o__Aeromonadales; f__Aeromonadaceae; g__; s__
ASV599	31d90679a6e4ce3bf5095f2f527a2e07	West-UK	0.028777	0.04	0.279126	4	37.2594	0.123375	k__Bacteria; p__Bacteroidetes; c__Bacteroidia; o__Bacteroidales; f__[Paraprevotellaceae]; g__CF231; s__
ASV605	3236b54344bc83cf0b0c15b6f7211361	West-UK	0.389482	0.001	0.0150524	99	7715.46	25.5479	k__Bacteria; p__Bacteroidetes; c__Bacteroidia; o__Bacteroidales; f__Bacteroidaceae; g__Bacteroides; s__uniformis
ASV607	3252f425616718adefe544fab3aef7f4	West-UK	0.0503597	0.004	0.046748	7	84.1407	0.278612	k__Bacteria; p__Bacteroidetes; c__Bacteroidia; o__Bacteroidales; f__Prevotellaceae; g__Prevotella; s__
ASV615	331dcc7e3df40e6f8c44df1277842398	West-UK	0.0682308	0.006	0.0631868	13	543.721	1.8004	k__Bacteria; p__Firmicutes; c__Bacilli; o__Bacillales; f__Staphylococcaceae; g__Staphylococcus; s__sciuri
ASV618	334153400df6735f625c99216e56d873	West-UK	0.0431655	0.01	0.0951987	6	104.583	0.3463	k__Bacteria; p__Bacteroidetes; c__Bacteroidia; o__Bacteroidales; f__[Odoribacteraceae]; g__Butyricimonas; s__
ASV629	33815f4bd595ad6f72865d9cefe91490	West-UK	0.0768274	0.012	0.109177	17	260.74	0.863377	k__Bacteria; p__Bacteroidetes; c__Bacteroidia; o__Bacteroidales; f__Bacteroidaceae; g__Bacteroides; s__
ASV636	343663f82be562cc203a4b865618f16a	West-UK	0.665548	0.001	0.0150524	302	675995	2238.4	k__Bacteria; p__Firmicutes; c__Bacilli; o__Lactobacillales; f__Lactobacillaceae; g__Lactobacillus; s__
ASV642	349ebd2ab2a158a95b6cc77878c8f4e5	West-UK	0.028777	0.047	0.30992	4	15.1148	0.0500491	k__Bacteria; p__Bacteroidetes; c__Bacteroidia; o__Bacteroidales; f__Bacteroidaceae; g__Bacteroides; s__
ASV645	34c960303ce3405fb0bd9107ff480e9c	West-UK	0.0359712	0.026	0.196194	5	32.1559	0.106477	k__Bacteria; p__Firmicutes; c__Clostridia; o__Clostridiales; f__Ruminococcaceae; g__; s__
ASV657	35ca7dcb9508a41ac8df76ca77a5a83a	West-UK	0.0863309	0.001	0.0150524	12	400.302	1.3255	k__Bacteria; p__Bacteroidetes; c__Bacteroidia; o__Bacteroidales; f__Prevotellaceae; g__Prevotella; s__
ASV669	36cf0ff0aaf0b0e8d0e041312099be22	West-UK	0.18306	0.001	0.0150524	36	2891.71	9.57518	k__Bacteria; p__Actinobacteria; c__Coriobacteriia; o__Coriobacteriales; f__Coriobacteriaceae; g__; s__
ASV670	36e49bddf6d663a0db87821c19996298	West-UK	0.104306	0.001	0.0150524	16	340.456	1.12734	k__Bacteria; p__Firmicutes; c__Clostridia; o__Clostridiales
ASV673	374088ca7d063ad4235e86adc3b899e6	West-UK	0.0551337	0.005	0.0563725	9	186.476	0.617471	k__Bacteria; p__Firmicutes; c__Clostridia; o__Clostridiales; f__Veillonellaceae; g__Megasphaera; s__
ASV678	38151ce8476f2c67eff2d0d03cd78bb2	West-UK	0.292058	0.001	0.0150524	50	3179.4	10.5278	k__Bacteria; p__Proteobacteria; c__Gammaproteobacteria; o__Pseudomonadales; f__Moraxellaceae; g__Enhydrobacter; s__
ASV687	38c12708819032865173509296ec38be	West-UK	0.122302	0.001	0.0150524	17	210.352	0.69653	k__Bacteria; p__Firmicutes; c__Clostridia; o__Clostridiales; f__Ruminococcaceae; g__; s__
ASV696	396ef60802f345c804729ca7793b864a	West-UK	0.51832	0.001	0.0150524	159	32059	106.156	k__Bacteria; p__Proteobacteria; c__Betaproteobacteria; o__Neisseriales; f__Neisseriaceae; g__Neisseria; s__
ASV715	3bbf4281a872a3cbe858c3844a31164c	West-UK	0.226815	0.033	0.24019	98	1156.73	3.83025	k__Bacteria; p__Firmicutes; c__Clostridia; o__Clostridiales; f__; g__; s__
ASV748	3e1e924245c53724378cfee46dd31333	West-UK	0.0359712	0.011	0.102016	5	46.4112	0.153679	k__Bacteria; p__Cyanobacteria; c__4C0d-2; o__YS2; f__; g__; s__
ASV754	3e69bdba23c98ce2fec685e6ae3b37ad	West-UK	0.127635	0.001	0.0150524	19	252.477	0.836016	k__Bacteria; p__TM7; c__TM7-3; o__CW040; f__F16; g__; s__
ASV794	419c2440b47a7f4b4846f0e8f46970a8	West-UK	0.057554	0.004	0.046748	8	134.013	0.443752	k__Bacteria; p__Firmicutes; c__Clostridia; o__Clostridiales; f__; g__; s__
ASV797	4238c1ceab193642d2ba5c9d0b20ab76	West-UK	0.041126	0.025	0.190146	7	44.4889	0.147314	k__Bacteria; p__Proteobacteria; c__Betaproteobacteria; o__Rhodocyclales; f__Rhodocyclaceae; g__Dechloromonas; s__
ASV808	42fbd5452143d7841f51d38e3f9ad537	West-UK	0.0547016	0.006	0.0631868	9	60.1519	0.199179	k__Bacteria; p__Proteobacteria; c__Betaproteobacteria; o__Rhodocyclales; f__Rhodocyclaceae
ASV815	43b29018b90ba5ab4fd972d47e3a7bb3	West-UK	0.0926433	0.001	0.0150524	14	400.242	1.3253	k__Bacteria; p__Bacteroidetes; c__Bacteroidia; o__Bacteroidales; f__[Paraprevotellaceae]
ASV851	466b2c7c1ef81bbf47f209f11f7d3faa	West-UK	0.0503597	0.009	0.0865385	7	56.4792	0.187017	k__Bacteria; p__Tenericutes; c__Mollicutes; o__RF39; f__; g__; s__
ASV859	46ef566a25122ca058d38b0457d513e4	West-UK	0.0905898	0.004	0.046748	18	190.399	0.630461	k__Bacteria; p__Proteobacteria; c__Betaproteobacteria; o__Burkholderiales; f__Oxalobacteraceae; g__Ralstonia; s__
ASV876	48593a1443440281d67b6e438f6fe7cc	West-UK	0.12722	0.001	0.0150524	30	1828.36	6.05417	k__Bacteria; p__Firmicutes; c__Clostridia; o__Clostridiales; f__Veillonellaceae; g__Veillonella; s__
ASV884	492937bd5a14f8458f53dfc7ac20289c	West-UK	0.129306	0.001	0.0150524	19	2179.13	7.21566	k__Bacteria; p__Firmicutes; c__Bacilli; o__Lactobacillales; f__Streptococcaceae; g__Streptococcus; s__
ASV886	497e7efbb4252ff66d68fa22de3655c0	West-UK	0.084306	0.007	0.0708627	18	397.069	1.3148	k__Bacteria; p__Bacteroidetes; c__Bacteroidia; o__Bacteroidales; f__Bacteroidaceae; g__Bacteroides; s__
ASV890	4a0dc130bdd15d2c0d23755170ea8490	West-UK	0.143885	0.001	0.0150524	20	487.466	1.61412	k__Bacteria; p__Bacteroidetes; c__Bacteroidia; o__Bacteroidales; f__; g__; s__
ASV892	4a54fa75ea42c650f34dde9fb8c0bf8d	West-UK	0.0903394	0.001	0.0150524	16	198.189	0.656256	k__Bacteria; p__Firmicutes; c__Clostridia; o__Clostridiales; f__; g__; s__
ASV900	4acb65cdeea240a481138c3251a9d037	West-UK	0.0431655	0.014	0.125389	6	56.0933	0.185739	k__Bacteria; p__Firmicutes; c__Erysipelotrichi; o__Erysipelotrichales; f__Erysipelotrichaceae
ASV918	4cbe1855b088bf44b237c325b5929c72	West-UK	0.0863309	0.001	0.0150524	12	497.176	1.64628	k__Bacteria; p__Bacteroidetes; c__Bacteroidia; o__Bacteroidales; f__Porphyromonadaceae; g__Parabacteroides; s__
ASV939	4e79a4b4b9aada91f42b5f307587b908	West-UK	0.0444315	0.025	0.190146	9	42.5412	0.140865	k__Bacteria; p__Firmicutes; c__Clostridia; o__Clostridiales; f__Ruminococcaceae; g__; s__
ASV940	4ed432738f69839168506987746c1323	West-UK	0.0825468	0.006	0.0631868	16	2710.6	8.97549	k__Bacteria; p__Proteobacteria; c__Betaproteobacteria; o__Neisseriales; f__Neisseriaceae; g__; s__
ASV941	4ee888189c5c654fac3aa4b4a898dad9	West-UK	0.53355	0.001	0.0150524	152	3896.04	12.9008	k__Bacteria; p__Proteobacteria; c__Epsilonproteobacteria; o__Campylobacterales; f__Campylobacteraceae; g__Arcobacter; s__
ASV953	50383f5ac3df6091a06554c8db38d461	West-UK	0.137236	0.004	0.046748	30	3150.91	10.4335	k__Bacteria; p__Firmicutes; c__Bacilli; o__Bacillales; f__[Exiguobacteraceae]; g__Exiguobacterium; s__
ASV954	50445d76035660074f994ba32f8f9f7b	West-UK	0.0348908	0.047	0.30992	6	87.0537	0.288257	k__Bacteria; p__Firmicutes; c__Clostridia; o__Clostridiales; f__; g__; s__
ASV963	508ea1ada2e630d99a4976030af54c82	West-UK	0.0359712	0.019	0.158333	5	47.8605	0.158478	k__Bacteria; p__Tenericutes; c__Mollicutes; o__RF39; f__; g__; s__
ASV967	50db7bad62d469bda353d526ded7c049	West-UK	0.0719424	0.001	0.0150524	10	164.238	0.543835	k__Bacteria; p__Elusimicrobia; c__Elusimicrobia; o__Elusimicrobiales; f__Elusimicrobiaceae
ASV974	5157c1f50f9bc38451d4b95c244a0dda	West-UK	0.0359712	0.024	0.185484	5	17.8068	0.0589629	k__Bacteria; p__Proteobacteria; c__Alphaproteobacteria; o__RF32; f__; g__; s__
ASV987	527252b2c7410305c41e791142b33b41	West-UK	0.117743	0.001	0.0150524	24	403.072	1.33467	k__Bacteria; p__Cyanobacteria; c__4C0d-2; o__YS2; f__; g__; s__
ASV1021	55be69eed481d800e54d5a38b3f6057a	West-UK	0.062504	0.011	0.102016	14	269.751	0.893214	k__Bacteria; p__Bacteroidetes; c__Bacteroidia; o__Bacteroidales; f__Bacteroidaceae; g__Bacteroides; s__
ASV1024	56114c5c6ef4263e68fb9b2dc82ed22d	West-UK	0.0956328	0.011	0.102016	24	218.559	0.723707	k__Bacteria; p__Firmicutes; c__Clostridia; o__Clostridiales
ASV1038	571b72b994044b6a1dd8f72af8ce4349	West-UK	0.0661902	0.007	0.0708627	13	80.8916	0.267853	k__Bacteria; p__Proteobacteria; c__Gammaproteobacteria; o__Legionellales; f__Legionellaceae; g__Legionella; s__
ASV1042	5747108d9e1b0bd78e938051a2b43475	West-UK	0.0784942	0.007	0.0708627	16	183.399	0.607282	k__Bacteria; p__Firmicutes; c__Bacilli; o__Lactobacillales; f__Aerococcaceae; g__Facklamia; s__
ASV1054	588cd6351e5edeae331384dfee998eba	West-UK	0.0503597	0.005	0.0563725	7	54.7513	0.181296	k__Archaea; p__Euryarchaeota; c__Methanobacteria; o__Methanobacteriales; f__Methanobacteriaceae; g__Methanobrevibacter; s__
ASV1056	58b27570e9cc9b5b15178e649ac19a97	West-UK	0.028777	0.044	0.296253	4	11.9174	0.0394615	k__Bacteria; p__Firmicutes; c__Bacilli; o__Lactobacillales; f__Leuconostocaceae; g__Leuconostoc; s__
ASV1063	58f7046c1700a44042630c94b0c8d842	West-UK	0.04013	0.032	0.234694	7	135.471	0.448579	k__Bacteria; p__Bacteroidetes; c__Flavobacteriia; o__Flavobacteriales; f__[Weeksellaceae]; g__Chryseobacterium; s__
ASV1064	59018d514159ada11e478763ef24949d	West-UK	0.0425993	0.01	0.0951987	7	83.6465	0.276975	k__Bacteria; p__Proteobacteria; c__Deltaproteobacteria; o__Desulfovibrionales; f__Desulfovibrionaceae; g__; s__
ASV1096	5cac059e6fb93a87a434e9131d978833	West-UK	0.343706	0.001	0.0150524	122	3399.65	11.2571	k__Bacteria; p__Firmicutes; c__Clostridia; o__Clostridiales; f__Ruminococcaceae; g__; s__
ASV1108	5e329e61daa94379223d221363003615	West-UK	0.028777	0.045	0.300872	4	152.097	0.503631	k__Bacteria; p__Bacteroidetes; c__Bacteroidia; o__Bacteroidales; f__Bacteroidaceae; g__Bacteroides; s__
ASV1113	5eb5d362c08e8f0243804fd353e04afa	West-UK	0.0503597	0.006	0.0631868	7	319.642	1.05842	k__Bacteria; p__WPS-2; c__; o__; f__; g__; s__
ASV1123	6086568ed1c1e1c7111d2d60df960fae	West-UK	0.028777	0.044	0.296253	4	39.8522	0.131961	k__Bacteria; p__Bacteroidetes; c__Flavobacteriia; o__Flavobacteriales; f__Flavobacteriaceae; g__Flavobacterium; s__
ASV1128	61169148897661af80f8492f33eee491	West-UK	0.0359712	0.02	0.162429	5	250.889	0.830759	k__Bacteria; p__Proteobacteria; c__Alphaproteobacteria; o__Rhizobiales; f__Methylobacteriaceae; g__Methylobacterium; s__
ASV1138	61fe17eded156b91af57678f930b752c	West-UK	0.129496	0.001	0.0150524	18	563.671	1.86646	k__Bacteria; p__Deferribacteres; c__Deferribacteres; o__Deferribacterales; f__Deferribacteraceae; g__Mucispirillum
ASV1139	620144be3471288ffcb9d964639ddac3	West-UK	0.0431655	0.012	0.109177	6	204.633	0.677593	k__Bacteria; p__Verrucomicrobia; c__Opitutae; o__[Cerasicoccales]; f__[Cerasicoccaceae]; g__; s__
ASV1142	622ecc1d074a66aa12c1d1ada7456e8b	West-UK	0.0647482	0.002	0.0271226	9	456.3	1.51093	k__Bacteria; p__Bacteroidetes; c__Bacteroidia; o__Bacteroidales; f__; g__; s__
ASV1152	62e89b343b4aa5cbb9aacd18d817912d	West-UK	0.028777	0.044	0.296253	4	82.9812	0.274772	k__Bacteria; p__Cyanobacteria; c__4C0d-2; o__YS2; f__; g__; s__
ASV1162	63e4eba59569f4bfe8d00c3ddecf30f8	West-UK	0.134269	0.012	0.109177	41	1568.71	5.1944	k__Bacteria; p__Bacteroidetes; c__Flavobacteriia; o__Flavobacteriales; f__[Weeksellaceae]; g__Chryseobacterium; s__
ASV1169	6468316ca03518244fd960c66d865c9c	West-UK	0.0405931	0.043	0.29295	7	73.5989	0.243705	k__Bacteria; p__Firmicutes; c__Bacilli; o__Bacillales; f__Planococcaceae
ASV1171	64a7774406156a718f010d3a75498c5d	West-UK	0.028777	0.042	0.288186	4	32.9979	0.109265	k__Bacteria; p__Firmicutes; c__Clostridia; o__Clostridiales; f__Dehalobacteriaceae; g__Dehalobacterium; s__
ASV1178	652161677416cb7b5274b6c2a465de59	West-UK	0.100682	0.003	0.0379956	24	360.869	1.19493	k__Bacteria; p__Firmicutes; c__Clostridia; o__Clostridiales
ASV1179	654e1412c8379843eec7e52bb3c5dc8c	West-UK	0.28777	0.001	0.0150524	40	1088.01	3.60267	k__Bacteria; p__Synergistetes; c__Synergistia; o__Synergistales
ASV1181	6576a286e4eca017c1dee133ce8cdc54	West-UK	0.536356	0.001	0.0150524	139	4051.38	13.4152	k__Bacteria; p__Proteobacteria; c__Betaproteobacteria; o__Burkholderiales; f__Comamonadaceae; g__; s__
ASV1195	66a3a7dc9e05052728ac6c561721e4b7	West-UK	0.100719	0.001	0.0150524	14	395.274	1.30886	k__Bacteria; p__Bacteroidetes; c__Bacteroidia; o__Bacteroidales; f__Bacteroidaceae; g__Bacteroides; s__uniformis
ASV1206	68271adb287a2b5150625aaf015c8c3a	West-UK	0.0685299	0.004	0.046748	11	115.529	0.382545	k__Bacteria; p__Firmicutes; c__Clostridia; o__Clostridiales; f__Veillonellaceae; g__Phascolarctobacterium; s__
ASV1214	688a685ef36951a323f505e20c86e5d6	West-UK	0.100719	0.001	0.0150524	14	491.876	1.62873	k__Bacteria; p__Bacteroidetes; c__Flavobacteriia; o__Flavobacteriales; f__[Weeksellaceae]; g__Wautersiella; s__
ASV1218	68d550fa70a592b89c8306401c69afa4	West-UK	0.104399	0.001	0.0150524	17	279.526	0.925584	k__Bacteria; p__Proteobacteria; c__Deltaproteobacteria; o__Desulfovibrionales; f__Desulfovibrionaceae; g__Desulfovibrio; s__
ASV1223	693c9705f663ae7f19e1d416b819df03	West-UK	0.108705	0.001	0.0150524	19	590.658	1.95582	k__Bacteria; p__Bacteroidetes; c__Bacteroidia; o__Bacteroidales; f__Bacteroidaceae; g__Bacteroides; s__
ASV1224	6962d71568bfa23fe37f3fc8b643af21	West-UK	0.647546	0.001	0.0150524	204	19740.6	65.3661	k__Bacteria; p__Actinobacteria; c__Actinobacteria; o__Actinomycetales; f__Corynebacteriaceae; g__Corynebacterium; s__
ASV1225	69755a1aec4370d83c20123a7a0d9529	West-UK	0.0359712	0.023	0.180669	5	47.9499	0.158775	k__Bacteria; p__Proteobacteria; c__Betaproteobacteria; o__Burkholderiales; f__Comamonadaceae
ASV1233	6a5a69b4726136aa68bb1bc989426a5f	West-UK	0.028777	0.035	0.251563	4	22.5685	0.0747301	k__Bacteria; p__Firmicutes; c__Bacilli; o__Lactobacillales; f__Lactobacillaceae; g__Lactobacillus; s__
ASV1242	6ad8bd9697c4cba9431815803b4e3616	West-UK	0.368611	0.001	0.0150524	123	7766.91	25.7182	k__Bacteria; p__Bacteroidetes; c__Flavobacteriia; o__Flavobacteriales; f__[Weeksellaceae]; g__Chryseobacterium; s__
ASV1262	6c50441c41f54a367832c0bbabc48f1b	West-UK	0.0863309	0.001	0.0150524	12	273.879	0.906883	k__Bacteria; p__Bacteroidetes; c__Bacteroidia; o__Bacteroidales; f__Rikenellaceae; g__; s__
ASV1267	6ca55378e83ef813956471dbcdb10f11	West-UK	0.0826818	0.009	0.0865385	19	256.272	0.848584	k__Bacteria; p__Firmicutes; c__Clostridia; o__Clostridiales; f__; g__; s__
ASV1277	6e1dc2e4b542fc87a29e0c41ae6039ff	West-UK	0.0933043	0.003	0.0379956	18	245.015	0.811307	k__Bacteria; p__Firmicutes; c__Clostridia; o__Clostridiales; f__Ruminococcaceae; g__Oscillospira; s__
ASV1283	6e7851621ffac9c15f5a70af57cac4ad	West-UK	0.812765	0.001	0.0150524	282	60750.4	201.16	k__Bacteria; p__Firmicutes; c__Bacilli; o__Lactobacillales; f__Aerococcaceae; g__Alkalibacterium; s__
ASV1285	6e8814d1d65d4c11523f9e6a8ebd9015	West-UK	0.092848	0.002	0.0271226	14	347.323	1.15008	k__Bacteria; p__Bacteroidetes; c__Bacteroidia; o__Bacteroidales; f__[Barnesiellaceae]; g__; s__
ASV1287	6f10ba7d7e4700a3bd3677e6f11b5f96	West-UK	0.122302	0.001	0.0150524	17	161.922	0.536166	k__Bacteria; p__Firmicutes; c__Clostridia; o__Clostridiales; f__; g__; s__
ASV1295	6fbe7f1e06f9a9c8839a28d259d03d49	West-UK	0.261516	0.001	0.0150524	72	3459.62	11.4557	k__Bacteria; p__Proteobacteria; c__Gammaproteobacteria; o__Pseudomonadales; f__Moraxellaceae; g__Acinetobacter; s__
ASV1303	703433b35ddd2a5dc26ab7abfa99fa0d	West-UK	0.355854	0.001	0.0150524	54	10018.2	33.1728	k__Bacteria; p__Bacteroidetes; c__Bacteroidia; o__Bacteroidales; f__Rikenellaceae; g__; s__
ASV1324	71a6fbee27dbb117dad86e0e4cba30bd	West-UK	0.158273	0.001	0.0150524	22	2121.67	7.02539	k__Bacteria; p__Verrucomicrobia; c__Verrucomicrobiae; o__Verrucomicrobiales; f__Verrucomicrobiaceae; g__Akkermansia; s__
ASV1331	722b396145d877f7c31b27cc1d43dc25	West-UK	0.502283	0.001	0.0150524	149	58481.6	193.648	k__Bacteria; p__Bacteroidetes; c__Flavobacteriia; o__Flavobacteriales; f__Flavobacteriaceae; g__Flavobacterium; s__
ASV1340	733b54574a140e42b59622a37813c1e7	West-UK	0.222527	0.001	0.0150524	32	1907.14	6.31504	k__Bacteria; p__Bacteroidetes; c__Bacteroidia; o__Bacteroidales; f__Bacteroidaceae; g__Bacteroides; s__
ASV1341	734613098cb39dbb38467417b6148c04	West-UK	0.250216	0.001	0.0150524	65	639.241	2.11669	k__Bacteria; p__Fusobacteria; c__Fusobacteriia; o__Fusobacteriales; f__Fusobacteriaceae; g__Fusobacterium; s__
ASV1373	75fd10dc72434d2ed5a3d28a805c375e	West-UK	0.136836	0.006	0.0631868	39	639.244	2.1167	k__Bacteria; p__Firmicutes; c__Clostridia; o__Clostridiales; f__Ruminococcaceae; g__; s__
ASV1377	76353f9680caa47980a2abdcda2fd9d7	West-UK	0.156806	0.001	0.0150524	29	941.695	3.1182	k__Bacteria; p__Bacteroidetes; c__Bacteroidia; o__Bacteroidales; f__Rikenellaceae; g__AF12; s__
ASV1391	780cf2bae88e05445fba579fcf224c46	West-UK	0.107914	0.001	0.0150524	15	230.466	0.763131	k__Bacteria; p__Proteobacteria; c__Betaproteobacteria; o__Burkholderiales; f__Comamonadaceae; g__; s__
ASV1396	78d8961b8cf69d91149bea2f1dfcc370	West-UK	0.218114	0.002	0.0271226	72	1125.65	3.72731	k__Bacteria; p__Proteobacteria; c__Deltaproteobacteria; o__Desulfovibrionales; f__Desulfovibrionaceae; g__Bilophila; s__
ASV1397	791d767a3316487d255e7e6847835fd3	West-UK	0.140968	0.015	0.132285	45	614.344	2.03425	k__Bacteria; p__Firmicutes; c__Clostridia; o__Clostridiales; f__Lachnospiraceae; g__Coprococcus; s__
ASV1398	7927f566814f6e719ddea8c32912544d	West-UK	0.057554	0.002	0.0271226	8	123.843	0.410077	k__Bacteria; p__Bacteroidetes; c__Flavobacteriia; o__Flavobacteriales; f__Flavobacteriaceae; g__Flavobacterium; s__
ASV1405	79a8ba24b76e95f32d495cf3561af4ad	West-UK	0.296998	0.001	0.0150524	66	1197.38	3.96483	k__Bacteria; p__Proteobacteria; c__Betaproteobacteria; o__Neisseriales; f__Neisseriaceae; g__; s__
ASV1406	79d4575bf5a4fb0ecd0ff145053cda29	West-UK	0.159395	0.001	0.0150524	31	507.547	1.68062	k__Bacteria; p__[Thermi]; c__Deinococci; o__Deinococcales; f__Deinococcaceae; g__Deinococcus; s__
ASV1407	79dc537a7143bf3a4cd579872d7ddaf3	West-UK	0.0353639	0.031	0.229113	6	145.14	0.480596	k__Bacteria; p__Bacteroidetes; c__Bacteroidia; o__Bacteroidales; f__Bacteroidaceae; g__Bacteroides; s__
ASV1412	7a0049cc622bc85bb9756f3a1ac01fa2	West-UK	0.0778624	0.003	0.0379956	15	174.52	0.57788	k__Bacteria; p__Armatimonadetes; c__OS-L; o__; f__; g__; s__
ASV1415	7a5478452f84fc37376a3408bc310451	West-UK	0.750732	0.001	0.0150524	296	345025	1142.47	k__Bacteria; p__Proteobacteria; c__Gammaproteobacteria; o__Enterobacteriales; f__Enterobacteriaceae; g__; s__
ASV1418	7a6423350265e4676ee30f53807bdfc6	West-UK	0.194245	0.001	0.0150524	27	377.21	1.24904	k__Bacteria; p__Firmicutes; c__Clostridia; o__Clostridiales; f__Christensenellaceae; g__; s__
ASV1430	7b0851f03607c918576c773bb0d82175	West-UK	0.194172	0.006	0.0631868	58	2399.3	7.94471	k__Bacteria; p__Proteobacteria; c__Betaproteobacteria; o__Burkholderiales; f__Alcaligenaceae; g__Sutterella; s__
ASV1436	7bbbba8936148352fab55ac28a2597f4	West-UK	0.231126	0.001	0.0150524	55	1253.98	4.15224	k__Bacteria; p__Proteobacteria; c__Betaproteobacteria; o__Burkholderiales; f__Comamonadaceae; g__Delftia; s__
ASV1453	7e30af5753aeee93d2599934e8c4ee1d	West-UK	0.201363	0.026	0.196194	73	1174.06	3.88761	k__Bacteria; p__Actinobacteria; c__Actinobacteria; o__Actinomycetales; f__Corynebacteriaceae; g__Corynebacterium; s__
ASV1462	7f039dce84b8d6fdd456bc30a7d24e34	West-UK	0.376989	0.001	0.0150524	83	1999.24	6.62001	k__Bacteria; p__Proteobacteria; c__Gammaproteobacteria; o__Vibrionales; f__Vibrionaceae; g__Vibrio
ASV1488	81b755ebdb4480b2f6625707260d4b9c	West-UK	0.111142	0.003	0.0379956	28	587.189	1.94433	k__Bacteria; p__Proteobacteria; c__Alphaproteobacteria; o__Rhodobacterales; f__Rhodobacteraceae; g__Rhodobacter; s__
ASV1495	8239c38212714e224d7a630a2bef4983	West-UK	0.109225	0.001	0.0150524	17	194.463	0.643917	k__Bacteria; p__Bacteroidetes; c__Bacteroidia; o__Bacteroidales; f__Rikenellaceae; g__; s__
ASV1505	836f10bde12dab5f570c1b380e6d1dc8	West-UK	0.432756	0.024	0.185484	154	99838.3	330.591	k__Bacteria; p__Firmicutes; c__Bacilli; o__Lactobacillales; f__Lactobacillaceae; g__Lactobacillus; s__
ASV1509	8396d9b9e363b00f581a925bf5f8d9e3	West-UK	0.0359712	0.017	0.145896	5	26.613	0.0881224	k__Bacteria; p__Firmicutes; c__Clostridia; o__Clostridiales; f__Ruminococcaceae; g__Ruminococcus; s__
ASV1511	839f9086d57aab19533bc0b65124476b	West-UK	0.0842889	0.002	0.0271226	14	131.076	0.434028	k__Bacteria; p__Bacteroidetes; c__Flavobacteriia; o__Flavobacteriales; f__Flavobacteriaceae; g__Flavobacterium; s__
ASV1518	841b523f19fba5b3ecf4dfb3420ed72a	West-UK	0.10927	0.002	0.0271226	22	547.247	1.81208	k__Bacteria; p__[Thermi]; c__Deinococci; o__Deinococcales; f__Deinococcaceae; g__Deinococcus; s__
ASV1519	8426398d84d701dfc11e78fe7a40e6da	West-UK	0.028777	0.049	0.319444	4	32.5804	0.107882	k__Bacteria; p__Bacteroidetes; c__Bacteroidia; o__Bacteroidales; f__Rikenellaceae; g__; s__
ASV1529	84d64679aee63a7b2901606ce0c8ced9	West-UK	0.028777	0.035	0.251563	4	29.1306	0.0964591	k__Bacteria; p__Proteobacteria; c__Alphaproteobacteria; o__Rhodospirillales; f__Rhodospirillaceae; g__Novispirillum; s__
ASV1531	850c6d4316231150c0cf22190dfb0ac5	West-UK	0.171443	0.001	0.0150524	42	640.92	2.12225	k__Bacteria; p__Actinobacteria; c__Actinobacteria; o__Actinomycetales; f__Brevibacteriaceae; g__Brevibacterium
ASV1547	87055ca7bbd696015426c814e30810c4	West-UK	0.24188	0.001	0.0150524	69	1167.72	3.86661	k__Bacteria; p__Firmicutes; c__Clostridia; o__Clostridiales; f__Lachnospiraceae; g__; s__
ASV1555	8831c96487261cd14e03fa62a9393624	West-UK	0.499299	0.003	0.0379956	170	22653.9	75.0131	k__Bacteria; p__Proteobacteria; c__Epsilonproteobacteria; o__Campylobacterales; f__Campylobacteraceae; g__Campylobacter; s__
ASV1557	884258c8a2e1c7c019444aaae03813db	West-UK	0.715641	0.001	0.0150524	270	119630	396.127	k__Bacteria; p__Firmicutes; c__Bacilli; o__Lactobacillales; f__Enterococcaceae; g__Enterococcus; s__
ASV1559	88687501e940a04f0608448cd2a49d1e	West-UK	0.579331	0.002	0.0271226	286	73337.6	242.84	k__Bacteria; p__Firmicutes; c__Bacilli; o__Bacillales; f__Staphylococcaceae; g__Staphylococcus
ASV1564	88ced55021d47206fb39fe49f3b4d33b	West-UK	0.170792	0.035	0.251563	57	1206.2	3.99405	k__Bacteria; p__Firmicutes; c__Bacilli; o__Bacillales; f__Staphylococcaceae; g__Jeotgalicoccus; s__
ASV1565	890cb5c5788e09ff1b77f0f52af7e846	West-UK	0.0359712	0.013	0.117163	5	154.266	0.510816	k__Bacteria; p__Proteobacteria; c__Deltaproteobacteria; o__Desulfovibrionales; f__Desulfovibrionaceae; g__Desulfovibrio; s__
ASV1577	8a67fb3cad3aec109e9b88bab86a8158	West-UK	0.811803	0.001	0.0150524	292	164809	545.726	k__Bacteria; p__Bacteroidetes; c__Bacteroidia; o__Bacteroidales; f__Bacteroidaceae; g__Bacteroides; s__
ASV1606	8d2972f07664709904737a3cd509c044	West-UK	0.122302	0.001	0.0150524	17	181.918	0.602379	k__Bacteria; p__Proteobacteria; c__Alphaproteobacteria; o__Rhizobiales; f__Hyphomicrobiaceae; g__Hyphomicrobium; s__
ASV1607	8d3ccb1a9d51ba5d47ed49a3cdd5dd03	West-UK	0.028777	0.05	0.324492	4	10.889	0.0360564	k__Bacteria; p__Bacteroidetes; c__Bacteroidia; o__Bacteroidales; f__Prevotellaceae; g__Prevotella; s__
ASV1610	8db5e1a10964b9ff1afd4243c0506457	West-UK	0.435566	0.001	0.0150524	144	31006	102.669	k__Bacteria; p__Proteobacteria; c__Betaproteobacteria; o__Burkholderiales; f__Oxalobacteraceae; g__Janthinobacterium; s__lividum
ASV1611	8dbc1a275f93f9732b595ec562e61889	West-UK	0.0409024	0.04	0.279126	8	51.5993	0.170859	k__Bacteria; p__TM7; c__TM7-3; o__; f__; g__; s__
ASV1622	8ef387f1b449381c1aab2daeeb8c9447	West-UK	0.0768565	0.001	0.0150524	12	114.544	0.379285	k__Bacteria; p__Firmicutes; c__Clostridia; o__Clostridiales; f__Ruminococcaceae; g__; s__
ASV1634	8fdaec36a8d721b893d8427ef821e53f	West-UK	0.0359712	0.021	0.167708	5	142.008	0.470225	k__Bacteria; p__Proteobacteria; c__Gammaproteobacteria; o__Pseudomonadales; f__Moraxellaceae; g__Acinetobacter; s__
ASV1641	903c7601de9c7b556fbe5da9b72f33ce	West-UK	0.0791367	0.001	0.0150524	11	292.367	0.968104	k__Bacteria; p__Proteobacteria; c__Gammaproteobacteria; o__Pasteurellales; f__Pasteurellaceae; g__Actinobacillus
ASV1668	92b408b5bf47cb2f8b232b3295602e04	West-UK	0.273816	0.001	0.0150524	67	875.082	2.89762	k__Bacteria; p__Firmicutes; c__Clostridia; o__Clostridiales; f__Veillonellaceae; g__; s__
ASV1671	92d96108f51b35f651cc023d5e2d941b	West-UK	0.0502722	0.032	0.234694	11	139.636	0.462372	k__Bacteria; p__Proteobacteria; c__Betaproteobacteria; o__Burkholderiales; f__Oxalobacteraceae
ASV1702	96471678ba3c5182caab9a8d5b5cd927	West-UK	0.10873	0.016	0.138973	32	360.41	1.19341	k__Bacteria; p__Proteobacteria; c__Epsilonproteobacteria; o__Campylobacterales; f__Campylobacteraceae; g__Sulfurospirillum; s__
ASV1738	98f1ccc32e15cfcbc8199909c6aaaef2	West-UK	0.098646	0.001	0.0150524	17	1127.32	3.73285	k__Bacteria; p__Bacteroidetes; c__Bacteroidia; o__Bacteroidales; f__S24-7; g__; s__
ASV1748	998d217bc6557fbbb4177e5730c51cfd	West-UK	0.0953011	0.002	0.0271226	18	3573.91	11.8341	k__Bacteria; p__Proteobacteria; c__Gammaproteobacteria; o__Pseudomonadales; f__Moraxellaceae; g__Acinetobacter; s__
ASV1767	9b7f6c0eb0ec8c6caaf26ca1008c172c	West-UK	0.0653781	0.005	0.0563725	11	135.719	0.449401	k__Bacteria; p__Elusimicrobia; c__Elusimicrobia; o__Elusimicrobiales; f__Elusimicrobiaceae
ASV1769	9ba0ece637a2ab4374ae8f6c734cb2da	West-UK	0.0431655	0.012	0.109177	6	47.7394	0.158077	k__Bacteria; p__Proteobacteria; c__Gammaproteobacteria; o__Alteromonadales; f__Shewanellaceae; g__Shewanella; s__
ASV1810	9fdec9a27911262c14d46d8eb7486a0b	West-UK	0.0359712	0.021	0.167708	5	36.0707	0.119439	k__Bacteria; p__Bacteroidetes; c__[Saprospirae]; o__[Saprospirales]; f__Chitinophagaceae; g__; s__
ASV1820	a0902a2ebbb839f49f8df4d57bae093a	West-UK	0.47482	0.001	0.0150524	66	2521.49	8.34929	k__Bacteria; p__Firmicutes; c__Clostridia; o__Clostridiales; f__; g__; s__
ASV1823	a14fe240aa15b2043fc84353d31efe08	West-UK	0.396387	0.003	0.0379956	147	34473.3	114.15	k__Bacteria; p__Bacteroidetes; c__Flavobacteriia; o__Flavobacteriales; f__Flavobacteriaceae; g__Flavobacterium; s__
ASV1827	a17af6a22e41288c50a7a1d611e53d34	West-UK	0.310707	0.001	0.0150524	66	922.134	3.05343	k__Bacteria; p__Proteobacteria; c__Betaproteobacteria; o__Burkholderiales; f__Oxalobacteraceae; g__Ralstonia; s__
ASV1846	a332d60e5a02d1efa75f9672a4eb0eca	West-UK	0.0431655	0.004	0.046748	6	122.555	0.40581	k__Bacteria; p__Firmicutes; c__Clostridia; o__Clostridiales; f__Clostridiaceae; g__Clostridium; s__
ASV1856	a3becdeaa234108d44d81406dd40b836	West-UK	0.0359712	0.025	0.190146	5	15.5665	0.0515448	k__Bacteria; p__Firmicutes; c__Erysipelotrichi; o__Erysipelotrichales; f__Erysipelotrichaceae; g__Erysipelothrix; s__
ASV1859	a3dd781ff25f9ecc47e62cba281d74e4	West-UK	0.0431655	0.009	0.0865385	6	30.7014	0.10166	k__Bacteria; p__Firmicutes; c__Clostridia; o__Clostridiales; f__Veillonellaceae; g__; s__
ASV1862	a43701de3a8a63b4c9d7f779a5b14ecc	West-UK	0.199094	0.002	0.0271226	43	627.421	2.07755	k__Bacteria; p__Firmicutes; c__Clostridia; o__Clostridiales; f__Clostridiaceae; g__Clostridium
ASV1871	a4f11b74521cbec9cfc71d933b89f8fe	West-UK	0.028777	0.04	0.279126	4	25.3074	0.0837993	k__Bacteria; p__Lentisphaerae; c__[Lentisphaeria]; o__Victivallales; f__Victivallaceae; g__; s__
ASV1875	a50f9a0c0fd821cd417caf3eff7d47de	West-UK	0.0647482	0.002	0.0271226	9	58.5844	0.193988	k__Bacteria; p__Bacteroidetes; c__Bacteroidia; o__Bacteroidales; f__Bacteroidaceae; g__Bacteroides; s__
ASV1880	a5f6a706dcda41ed5d224b472eb00130	West-UK	0.0431655	0.009	0.0865385	6	70.7329	0.234215	k__Bacteria; p__Firmicutes; c__Clostridia; o__Clostridiales; f__; g__; s__
ASV1881	a5ffdcc159ef03034336123af0d28682	West-UK	0.0647482	0.006	0.0631868	9	250.945	0.830943	k__Bacteria; p__Firmicutes; c__Clostridia; o__Clostridiales; f__Veillonellaceae; g__; s__
ASV1891	a6e57f82d3e9aa37899b1f765ab1e435	West-UK	0.122497	0.001	0.0150524	24	441.211	1.46096	k__Bacteria; p__Actinobacteria; c__Actinobacteria; o__Actinomycetales; f__Nocardiaceae; g__Rhodococcus; s__fascians
ASV1892	a7081b44a115842bf5f23f63fa9aeee5	West-UK	0.657203	0.004	0.046748	260	270611	896.064	k__Bacteria; p__Firmicutes; c__Bacilli; o__Lactobacillales; f__Lactobacillaceae; g__Lactobacillus; s__
ASV1894	a73c75e97aa97dd35e12ae2a64907508	West-UK	0.0646319	0.002	0.0271226	10	1429.61	4.73382	k__Bacteria; p__Firmicutes; c__Bacilli; o__Bacillales; f__Bacillaceae; g__Bacillus; s__
ASV1915	a9c723005711f71bb43cf8a1ab22d56f	West-UK	0.168004	0.001	0.0150524	34	339.871	1.1254	k__Bacteria; p__Firmicutes; c__Bacilli; o__Lactobacillales; f__Aerococcaceae; g__Alkalibacterium
ASV1943	abf23f145829df59fff42700db611005	West-UK	0.0500771	0.027	0.202676	10	65.6136	0.217264	k__Bacteria; p__Firmicutes; c__Clostridia; o__Clostridiales; f__Dehalobacteriaceae; g__Dehalobacterium; s__
ASV1961	ad7fcf4c77013cefd1b80baa53bdee09	West-UK	0.194245	0.001	0.0150524	27	1351.07	4.47374	k__Bacteria; p__Firmicutes; c__Clostridia; o__Clostridiales; f__Clostridiaceae; g__Clostridium; s__
ASV1988	afbf8d8dd86fc74e7f3b2a65deb04c9f	West-UK	0.0935252	0.001	0.0150524	13	215.487	0.713534	k__Bacteria; p__Bacteroidetes; c__Flavobacteriia; o__Flavobacteriales; f__[Weeksellaceae]; g__; s__
ASV1992	aff8c57949412de387c2b8719e8affea	West-UK	0.28962	0.001	0.0150524	81	3920.47	12.9817	k__Bacteria; p__Proteobacteria; c__Betaproteobacteria; o__Neisseriales; f__Neisseriaceae
ASV2001	b176d05d1a63d674e1404215508ccaf6	West-UK	0.188173	0.001	0.0150524	32	763.19	2.52712	k__Bacteria; p__Proteobacteria; c__Alphaproteobacteria; o__Sphingomonadales; f__Sphingomonadaceae; g__Sphingomonas; s__
ASV2008	b228c1d6280deee17cba6d77b779749d	West-UK	0.0359712	0.02	0.162429	5	47.7953	0.158262	k__Bacteria; p__Elusimicrobia; c__Elusimicrobia; o__Elusimicrobiales; f__Elusimicrobiaceae
ASV2009	b23293ca515466579ebe89a36f522be7	West-UK	0.213029	0.001	0.0150524	33	1905.51	6.30963	k__Bacteria; p__Synergistetes; c__Synergistia; o__Synergistales; f__Synergistaceae; g__; s__
ASV2028	b4526e3292405d05003cc96a669af48b	West-UK	0.143887	0.041	0.284036	53	900.192	2.98077	k__Bacteria; p__Bacteroidetes; c__Flavobacteriia; o__Flavobacteriales; f__Flavobacteriaceae; g__Flavobacterium; s__
ASV2036	b4b9f1d5715dfda1986ce87ec5ec5d0f	West-UK	0.336649	0.037	0.262654	146	27206.1	90.0864	k__Bacteria; p__Actinobacteria; c__Actinobacteria; o__Actinomycetales; f__Micrococcaceae; g__; s__
ASV2037	b4c27d0066ff128b90aa672cf5f0b96e	West-UK	0.0359712	0.021	0.167708	5	66.2778	0.219463	k__Bacteria; p__Bacteroidetes; c__Bacteroidia; o__Bacteroidales; f__Bacteroidaceae; g__Bacteroides; s__
ASV2043	b532621a247d6292b7b229cccd156956	West-UK	0.0359712	0.027	0.202676	5	32.7452	0.108428	k__Bacteria; p__Firmicutes; c__Erysipelotrichi; o__Erysipelotrichales; f__Erysipelotrichaceae; g__[Eubacterium]
ASV2049	b5ad44a61c2e6827bd9cc7c0c1e9bad3	West-UK	0.028777	0.047	0.30992	4	15.6548	0.051837	k__Bacteria; p__Firmicutes; c__Clostridia; o__Clostridiales; f__Peptococcaceae; g__; s__
ASV2059	b675238bb5da4706b6cdd85ec952b5ad	West-UK	0.0945353	0.017	0.145896	26	543.531	1.79977	k__Bacteria; p__Proteobacteria; c__Gammaproteobacteria; o__Pseudomonadales; f__Moraxellaceae; g__Acinetobacter; s__
ASV2068	b74908012c2fcb63cbac02cfe383c3d2	West-UK	0.151079	0.001	0.0150524	21	1498.46	4.9618	k__Bacteria; p__Bacteroidetes; c__Bacteroidia; o__Bacteroidales; f__[Barnesiellaceae]; g__; s__
ASV2090	b9b37ca7afc2bdf7d71ba9ef8ef15c3e	West-UK	0.0503597	0.004	0.046748	7	57.4915	0.190369	k__Bacteria; p__Proteobacteria; c__Gammaproteobacteria; o__Xanthomonadales; f__Sinobacteraceae; g__Nevskia
ASV2104	ba67178e4dd96b3aa6ab1460777bb810	West-UK	0.127483	0.01	0.0951987	37	1170.9	3.87716	k__Bacteria; p__Proteobacteria; c__Betaproteobacteria; o__Neisseriales; f__Neisseriaceae
ASV2108	bab8a1d8e8e5b6c61dcdf97e19563807	West-UK	0.115114	0.037	0.262654	32	993.088	3.28837	k__Bacteria; p__Bacteroidetes; c__Bacteroidia; o__Bacteroidales; f__Prevotellaceae; g__Prevotella; s__
ASV2119	bbbacabda6755be480d4c8aefb0a8ae7	West-UK	0.0863309	0.001	0.0150524	12	91.3262	0.302405	k__Bacteria; p__Acidobacteria; c__[Chloracidobacteria]; o__RB41; f__; g__; s__
ASV2142	bda4475248fce5dc9d85e67c02d32005	West-UK	0.132299	0.001	0.0150524	28	269.045	0.890877	k__Bacteria; p__Bacteroidetes; c__; o__; f__; g__; s__
ASV2148	bdd20cd40a058123d7f61ca87658d0a3	West-UK	0.255981	0.001	0.0150524	62	4252.64	14.0816	k__Bacteria; p__Bacteroidetes; c__Bacteroidia; o__Bacteroidales; f__[Barnesiellaceae]; g__; s__
ASV2149	bdda4ac2bddfede2431a8dea8aa720dc	West-UK	0.159351	0.002	0.0271226	47	921.193	3.05031	k__Bacteria; p__Actinobacteria; c__Actinobacteria; o__Actinomycetales; f__Corynebacteriaceae; g__Corynebacterium; s__
ASV2156	beaef4823ef5671795f2d26363d6615e	West-UK	0.151866	0.013	0.117163	45	1178.72	3.90304	k__Bacteria; p__Proteobacteria; c__Gammaproteobacteria; o__Xanthomonadales; f__Xanthomonadaceae; g__; s__
ASV2162	bf2f0845b49e72bc0458fd3391d314aa	West-UK	0.0334436	0.041	0.284036	6	40.7391	0.134898	k__Bacteria; p__Firmicutes; c__Clostridia; o__Clostridiales; f__Ruminococcaceae; g__; s__
ASV2168	c06a3af7b023351c9e9e81b19a94a3a4	West-UK	0.0778517	0.003	0.0379956	14	1489.36	4.93166	k__Bacteria; p__Bacteroidetes; c__Bacteroidia; o__Bacteroidales; f__Porphyromonadaceae; g__Parabacteroides; s__
ASV2171	c0867fc7b2774b13c0753587ca3b677d	West-UK	0.075292	0.001	0.0150524	12	135.245	0.44783	k__Bacteria; p__Actinobacteria; c__Coriobacteriia; o__Coriobacteriales; f__Coriobacteriaceae; g__Collinsella; s__
ASV2200	c36223e7e0991e69e41b94a34c50d172	West-UK	0.302162	0.013	0.117163	126	8655.77	28.6615	k__Bacteria; p__Proteobacteria; c__Betaproteobacteria; o__Burkholderiales; f__Comamonadaceae; g__; s__
ASV2205	c41adcc216bcd0300db2c0fb08007430	West-UK	0.248669	0.019	0.158333	105	1619.73	5.36333	k__Bacteria; p__Firmicutes; c__Clostridia; o__Clostridiales; f__; g__; s__
ASV2239	c775ef5c8015bb0fdba90193ea4ee6f1	West-UK	0.041827	0.022	0.173764	7	120.39	0.398642	k__Bacteria; p__Bacteroidetes; c__Sphingobacteriia; o__Sphingobacteriales; f__Sphingobacteriaceae; g__Pedobacter; s__
ASV2240	c7871cc5d0ef1d98f2ec8247aef27810	West-UK	0.133714	0.025	0.190146	47	780.099	2.58311	k__Bacteria; p__Firmicutes; c__Clostridia; o__Clostridiales; f__Lachnospiraceae; g__; s__
ASV2241	c78835d0d24c9a0109ca89182624f4bd	West-UK	0.189885	0.001	0.0150524	38	1553.3	5.14339	k__Bacteria; p__Verrucomicrobia; c__Opitutae; o__Puniceicoccales; f__Puniceicoccaceae
ASV2246	c7d771d123169998b5bcfe6110e06a5b	West-UK	0.0503597	0.006	0.0631868	7	98.2676	0.325389	k__Bacteria; p__Firmicutes; c__Clostridia; o__Clostridiales; f__Ruminococcaceae; g__; s__
ASV2252	c85ccfdd621f6df4e2825a87681a7d1a	West-UK	0.0431655	0.012	0.109177	6	79.7703	0.26414	k__Bacteria; p__Firmicutes; c__Clostridia; o__Clostridiales; f__[Tissierellaceae]; g__Anaerococcus; s__
ASV2265	c94e9b90d3e55342659e45c9b42a5a34	West-UK	0.0359712	0.019	0.158333	5	54.015	0.178858	k__Bacteria; p__Bacteroidetes; c__Bacteroidia; o__Bacteroidales; f__Rikenellaceae; g__; s__
ASV2266	c95b43e7444d8eafea3bf11bf57b76f1	West-UK	0.73326	0.003	0.0379956	265	2.96003e+06	9801.44	k__Bacteria; p__Firmicutes; c__Bacilli; o__Bacillales; f__Bacillaceae; g__Anoxybacillus; s__kestanbolensis
ASV2283	cab225ee3c0a1a9a09fd60a614c4339e	West-UK	0.136392	0.021	0.167708	47	632.119	2.09311	k__Bacteria; p__Firmicutes; c__Clostridia; o__Clostridiales; f__; g__; s__
ASV2321	ce1b3dd2abe3bb568e28d2a6338edfcb	West-UK	0.0909829	0.024	0.185484	25	215.851	0.714737	k__Bacteria; p__Firmicutes; c__Clostridia; o__Clostridiales; f__Clostridiaceae; g__Clostridium; s__
ASV2350	d13a66295ed271853777e6fe51288a48	West-UK	0.0431655	0.014	0.125389	6	82.9566	0.274691	k__Bacteria; p__Firmicutes; c__Clostridia; o__Clostridiales; f__; g__; s__
ASV2354	d1f2cd1fe372f30ae01dc99f192afc5c	West-UK	0.0719424	0.001	0.0150524	10	467.317	1.54741	k__Bacteria; p__Bacteroidetes; c__Bacteroidia; o__Bacteroidales; f__S24-7; g__; s__
ASV2359	d2f0f56fe152fd03c0a24822b6886e7d	West-UK	0.33071	0.001	0.0150524	82	4329.85	14.3373	k__Bacteria; p__[Thermi]; c__Deinococci; o__Thermales; f__Thermaceae; g__Thermus; s__
ASV2373	d3cb1af0c26ffdb6cf922e98815c75c5	West-UK	0.0913012	0.002	0.0271226	15	740.122	2.45073	k__Bacteria; p__Firmicutes; c__Clostridia; o__Clostridiales; f__; g__; s__
ASV2382	d4d0189e607e9ce1dc0039e35ec6ba43	West-UK	0.0459411	0.021	0.167708	9	91.8909	0.304275	k__Bacteria; p__Bacteroidetes; c__Flavobacteriia; o__Flavobacteriales; f__Flavobacteriaceae; g__Flavobacterium
ASV2384	d4dae4e043f65dc3b71574809bba3c4b	West-UK	0.244604	0.001	0.0150524	34	3744.47	12.3989	k__Bacteria; p__Firmicutes; c__Clostridia; o__Clostridiales; f__Veillonellaceae; g__; s__
ASV2399	d60b58c003bae5c688f2dede662f8608	West-UK	0.38391	0.001	0.0150524	131	122796	406.608	k__Bacteria; p__Firmicutes; c__Clostridia; o__Clostridiales; f__Veillonellaceae; g__Megamonas; s__
ASV2417	d75c97def870b360580c5c50ffe7f080	West-UK	0.350204	0.001	0.0150524	69	761.966	2.52307	k__Bacteria; p__Proteobacteria; c__Gammaproteobacteria; o__Xanthomonadales; f__Xanthomonadaceae
ASV2425	d7fe599b4a80192055f2aa2abc5f77fd	West-UK	0.407141	0.001	0.0150524	83	2129.09	7.04997	k__Bacteria; p__Actinobacteria; c__Actinobacteria; o__Actinomycetales; f__Dietziaceae; g__Dietzia; s__
ASV2432	d88f3288a7a7e2c0faf74ecdcd12e89b	West-UK	0.057554	0.002	0.0271226	8	350.922	1.16199	k__Bacteria; p__Bacteroidetes; c__Bacteroidia; o__Bacteroidales; f__Porphyromonadaceae; g__Parabacteroides; s__
ASV2454	da42235eaaeceaee049ac0504d8f3fe2	West-UK	0.332925	0.001	0.0150524	64	2966.5	9.82285	k__Bacteria; p__Proteobacteria; c__Betaproteobacteria; o__Rhodocyclales; f__Rhodocyclaceae; g__Hydrogenophilus; s__
ASV2464	db4841ef3ace667f2737a1d90c20a25f	West-UK	0.0359712	0.025	0.190146	5	28.8108	0.0954	k__Bacteria; p__Firmicutes; c__Clostridia; o__Clostridiales; f__Dehalobacteriaceae; g__Dehalobacterium; s__
ASV2466	db5914b6153af5b1e8d5bf58e5d47b8e	West-UK	0.0647482	0.001	0.0150524	9	5519.88	18.2777	k__Bacteria; p__Proteobacteria; c__Gammaproteobacteria; o__Pasteurellales; f__Pasteurellaceae
ASV2473	dbfd35cd71943485969b4df36c3d0d07	West-UK	0.196828	0.001	0.0150524	40	3675.73	12.1713	k__Bacteria; p__Firmicutes; c__Bacilli; o__Bacillales; f__[Exiguobacteraceae]; g__Exiguobacterium; s__
ASV2485	dc8887533c08850685160070dba7bfb5	West-UK	0.300195	0.001	0.0150524	84	4481.27	14.8386	k__Bacteria; p__Verrucomicrobia; c__Verrucomicrobiae; o__Verrucomicrobiales; f__Verrucomicrobiaceae; g__Akkermansia; s__muciniphila
ASV2486	dc8e54b7b5c60aeac03725d105568942	West-UK	0.191111	0.001	0.0150524	40	999.031	3.30805	k__Bacteria; p__Actinobacteria; c__Actinobacteria; o__Actinomycetales; f__Dermabacteraceae; g__Brachybacterium
ASV2503	de5977386e4e62e1f18f50d541f49c99	West-UK	0.0719786	0.017	0.145896	16	732.547	2.42565	k__Bacteria; p__Bacteroidetes; c__Bacteroidia; o__Bacteroidales; f__Rikenellaceae; g__; s__
ASV2507	deab7a028df2875c0af24420fa31a735	West-UK	0.0431655	0.009	0.0865385	6	27.7115	0.09176	k__Bacteria; p__Firmicutes; c__Erysipelotrichi; o__Erysipelotrichales; f__Erysipelotrichaceae
ASV2510	df08f1312557f4735319c148e2925f56	West-UK	0.028777	0.046	0.306134	4	12.8045	0.0423989	k__Bacteria; p__Proteobacteria; c__Gammaproteobacteria; o__Enterobacteriales; f__Enterobacteriaceae
ASV2548	e2edfe65351061795d6a35335bd7692e	West-UK	0.0583733	0.003	0.0379956	10	228.407	0.756313	k__Bacteria; p__Bacteroidetes; c__Bacteroidia; o__Bacteroidales; f__[Odoribacteraceae]; g__Butyricimonas; s__
ASV2550	e333f085e6800e69b7fc94be6be195fa	West-UK	0.317919	0.001	0.0150524	63	4896.9	16.2149	k__Bacteria; p__[Thermi]; c__Deinococci; o__Thermales; f__Thermaceae; g__Meiothermus; s__
ASV2571	e511b69c658b6fb1cb94858ac67d1beb	West-UK	0.0916652	0.006	0.0631868	23	353.055	1.16905	k__Bacteria; p__Bacteroidetes; c__Flavobacteriia; o__Flavobacteriales; f__[Weeksellaceae]; g__Chryseobacterium; s__
ASV2575	e5416e3aabe6e0be50930615495253dc	West-UK	0.225469	0.004	0.046748	73	2010.87	6.65852	k__Bacteria; p__Proteobacteria; c__Betaproteobacteria; o__Burkholderiales; f__Comamonadaceae
ASV2580	e56fda365302fa63b395a8a6ecbfd1eb	West-UK	0.18705	0.001	0.0150524	26	964.162	3.19259	k__Bacteria; p__Proteobacteria; c__Gammaproteobacteria; o__Xanthomonadales; f__Xanthomonadaceae; g__; s__
ASV2599	e6b9dd590a988d37b640a6d4c1340445	West-UK	0.367391	0.001	0.0150524	72	2373.07	7.85785	k__Bacteria; p__Proteobacteria; c__Betaproteobacteria; o__Burkholderiales; f__Comamonadaceae; g__; s__
ASV2603	e73c53fc38a7897c6b0310a4afdc9021	West-UK	0.378418	0.004	0.046748	158	45683.7	151.271	k__Bacteria; p__Bacteroidetes; c__Flavobacteriia; o__Flavobacteriales; f__Flavobacteriaceae; g__Flavobacterium; s__
ASV2606	e760575158315b9a82c1cda6c4035773	West-UK	0.1667	0.001	0.0150524	39	611.559	2.02503	k__Bacteria; p__Bacteroidetes; c__Bacteroidia; o__Bacteroidales; f__Bacteroidaceae; g__Bacteroides; s__
ASV2612	e7ee25ef013e97aa85beaad460e22fd5	West-UK	0.0819197	0.039	0.275491	24	270.534	0.895808	k__Bacteria; p__Firmicutes; c__Clostridia; o__Clostridiales; f__; g__; s__
ASV2620	e9110d9256cdd15395fa48f43045ec78	West-UK	0.028777	0.044	0.296253	4	25.8017	0.0854362	k__Bacteria; p__Bacteroidetes; c__Bacteroidia; o__Bacteroidales; f__[Barnesiellaceae]; g__; s__
ASV2630	e9ef150ba8293f30f3a89e9e6d35cdb0	West-UK	0.0359712	0.022	0.173764	5	100.254	0.331968	k__Bacteria; p__Verrucomicrobia; c__Opitutae; o__[Cerasicoccales]; f__[Cerasicoccaceae]; g__; s__
ASV2635	ea38caa1142b7e4595b9c08673f21adb	West-UK	0.409382	0.001	0.0150524	148	14535	48.1292	k__Bacteria; p__Bacteroidetes; c__Flavobacteriia; o__Flavobacteriales; f__[Weeksellaceae]; g__Cloacibacterium; s__
ASV2644	eafd165d5d2a9fd8803e2baaf05bff6a	West-UK	0.183668	0.001	0.0150524	32	411.289	1.36188	k__Bacteria; p__Proteobacteria; c__Alphaproteobacteria; o__Rhizobiales; f__Rhizobiaceae; g__Rhizobium
ASV2657	ec034dd35e0c802c649f502cc56af181	West-UK	0.379644	0.001	0.0150524	148	14277.9	47.2777	k__Bacteria; p__Proteobacteria; c__Epsilonproteobacteria; o__Campylobacterales; f__Helicobacteraceae; g__Helicobacter
ASV2661	ec96bdc7f9b88383070d48c174c49f57	West-UK	0.243951	0.001	0.0150524	61	5012.83	16.5988	k__Bacteria; p__Cyanobacteria; c__Chloroplast; o__Streptophyta; f__; g__; s__
ASV2671	ed9f1fb12c4144f9ce5865b3966f36b9	West-UK	0.266187	0.001	0.0150524	37	645.995	2.13906	k__Bacteria; p__Proteobacteria; c__Alphaproteobacteria; o__Rhizobiales; f__; g__; s__
ASV2701	efe5e265fb83fb559033aa7cb1a38f53	West-UK	0.0458719	0.016	0.138973	8	82.5182	0.273239	k__Bacteria; p__Bacteroidetes; c__Bacteroidia; o__Bacteroidales; f__Porphyromonadaceae; g__Parabacteroides; s__
ASV2709	f068070e15392e5f241d2bdedbb55f65	West-UK	0.271679	0.001	0.0150524	70	1083.49	3.58773	k__Bacteria; p__Firmicutes; c__Clostridia; o__Clostridiales; f__Veillonellaceae; g__Acidaminococcus; s__
ASV2717	f15a60a24ca3cf51b91de751059cab27	West-UK	0.161893	0.022	0.173764	55	2802.57	9.28003	k__Bacteria; p__Bacteroidetes; c__Flavobacteriia; o__Flavobacteriales; f__[Weeksellaceae]; g__Chryseobacterium; s__
ASV2723	f1ff91e1bf678101f78ca847356ae6c5	West-UK	0.272545	0.005	0.0563725	96	3034.69	10.0487	k__Bacteria; p__Cyanobacteria; c__4C0d-2; o__YS2; f__; g__; s__
ASV2731	f2fb96616edc08f4158156860a4579a3	West-UK	0.146012	0.001	0.0150524	23	364.979	1.20854	k__Bacteria; p__Actinobacteria; c__Actinobacteria; o__Actinomycetales; f__Corynebacteriaceae; g__Corynebacterium; s__
ASV2737	f3403a73523b9649d0620b029ad1881c	West-UK	0.273381	0.001	0.0150524	38	45670.4	151.226	k__Bacteria; p__Firmicutes; c__Bacilli; o__Lactobacillales; f__Streptococcaceae; g__Streptococcus; s__
ASV2773	f6e0474484167d4ab5322709dc661e71	West-UK	0.207471	0.001	0.0150524	31	2845.56	9.4224	k__Bacteria; p__Firmicutes; c__Bacilli; o__Bacillales; f__Bacillaceae; g__Bacillus; s__
ASV2787	f7fc28f96fb62d60ccd093631fb2e7a3	West-UK	0.0359712	0.02	0.162429	5	114.555	0.379322	k__Bacteria; p__Bacteroidetes; c__Bacteroidia; o__Bacteroidales; f__Bacteroidaceae; g__Bacteroides
ASV2795	f8ae2c9e5dc377889c94a8088fbe4e0e	West-UK	0.151677	0.001	0.0150524	27	780.4	2.5841	k__Bacteria; p__Bacteroidetes; c__Flavobacteriia; o__Flavobacteriales; f__[Weeksellaceae]
ASV2844	fda0db75a38ab43a0f8761ee5f73dd47	West-UK	0.028777	0.045	0.300872	4	47.5666	0.157505	k__Bacteria; p__Firmicutes; c__Clostridia; o__Clostridiales; f__Clostridiaceae; g__Proteiniclasticum; s__
ASV2860	fe81d84b4d926c76eed7c052d03fd38a	West-UK	0.149732	0.001	0.0150524	30	558.126	1.8481	k__Bacteria; p__Proteobacteria; c__Alphaproteobacteria; o__RF32; f__; g__; s__
ASV2868	ff4bd35ef015dfc6ff1ac0fbced60a5b	West-UK	0.0503597	0.004	0.046748	7	57.6479	0.190887	k__Bacteria; p__Bacteroidetes; c__Bacteroidia; o__Bacteroidales; f__; g__; s__
ASV2873	ffc120e120011c805e978049587440ff	West-UK	0.0431655	0.008	0.0787671	6	64.0295	0.212018	k__Bacteria; p__Firmicutes; c__Clostridia; o__Clostridiales; f__Christensenellaceae; g__; s__
ASV2875	ffef82f40f02cbc4d343429aff33390c	West-UK	0.0431655	0.005	0.0563725	6	50.7261	0.167967	k__Bacteria; p__TM7; c__TM7-3; o__I025; f__Rs-045; g__; s__
